# Supplementary material for: 3-Amino­phenyl naphthalene-1-sulfonate
Source: Acta Crystallogr Sect E Struct Rep Online. 2008 Dec 10;65(Pt 1):o72. doi: 10.1107/S1600536808041032 (PMC2967982; doi:10.1107/S1600536808041032)
Supplement: Supplementary file 2 [file e-65-00o72-Isup2.hkl]

#
# h,k,l, Fc-squared, Fo-squared, sigma(Fo-squared) and status flag
#
data_I
_shelx_title ' HPK5 in P2(1)/c /C16 H13 S O3 N'
_shelx_refln_list_code          4
_shelx_F_calc_maximum      136.58
_exptl_crystal_F_000       624.00
_reflns_d_resolution_high  0.6664
 
loop_
 _symmetry_equiv_pos_as_xyz
 'x, y, z'
 '-x, y+1/2, -z+1/2'
 '-x, -y, -z'
 'x, -y-1/2, z-1/2'
 
_cell_length_a     8.4558
_cell_length_b     8.6712
_cell_length_c    19.5915
_cell_angle_alpha  90.000
_cell_angle_beta  100.321
_cell_angle_gamma  90.000
 
_shelx_F_squared_multiplier     1.000
 
loop_
 _refln_index_h
 _refln_index_k
 _refln_index_l
 _refln_F_squared_calc
 _refln_F_squared_meas
 _refln_F_squared_sigma
 _refln_observed_status
   1   0   0     4007.38     3602.92     80.08 o
   2   0   0      168.94      164.59      1.49 o
   3   0   0      448.23      455.66      4.73 o
   4   0   0     1012.11     1008.10      9.94 o
   5   0   0     1417.83     1466.34     15.97 o
   6   0   0      761.43      744.27      8.89 o
   7   0   0       52.02       56.76      1.89 o
   8   0   0      254.41      237.05      3.69 o
   9   0   0       13.12       13.01      1.59 o
  10   0   0       39.37       46.14      4.43 o
  11   0   0       34.63       34.37      4.81 o
  12   0   0        0.16        3.21      3.63 o
   1   1   0     4497.23     4560.34     30.53 o
   2   1   0    16641.98    16122.00    108.46 o
   3   1   0     3798.86     3896.61     26.75 o
   4   1   0      640.82      602.23      4.42 o
   5   1   0      306.13      291.19      2.70 o
   6   1   0      545.38      535.46      4.31 o
   7   1   0       18.96       19.89      0.79 o
   8   1   0      154.98      147.20      2.76 o
   9   1   0        0.05       -0.66      0.68 o
  10   1   0       14.32       16.22      2.41 o
  11   1   0       49.05       54.50      3.80 o
  12   1   0       23.46       23.31      6.36 o
   0   2   0       26.10       52.95      1.28 o
   1   2   0    18654.64    18197.33    195.45 o
   2   2   0    16521.31    17071.72    129.13 o
   3   2   0       48.10       49.41      0.79 o
   4   2   0      796.15      823.82      6.23 o
   5   2   0      660.80      607.58      4.67 o
   6   2   0       82.02       76.96      1.45 o
   7   2   0      720.85      692.44      5.53 o
   8   2   0       64.42       69.73      1.61 o
   9   2   0       69.26       59.80      1.89 o
  10   2   0       15.35       16.63      2.00 o
  11   2   0        2.30        3.18      2.28 o
  12   2   0        0.06        0.41      3.47 o
   1   3   0       10.21       15.43      0.51 o
   2   3   0       16.67       26.17      0.73 o
   3   3   0      592.81      601.71      4.96 o
   4   3   0     5227.95     5503.47     37.79 o
   5   3   0      502.68      524.30      4.42 o
   6   3   0      104.24       98.05      1.41 o
   7   3   0      281.72      266.03      3.01 o
   8   3   0       37.33       41.62      1.44 o
   9   3   0       28.29       28.56      2.11 o
  10   3   0       25.75       29.57      2.34 o
  11   3   0        6.02        7.98      4.09 o
  12   3   0        5.13        4.07      3.27 o
   0   4   0     2642.41     2583.07     26.86 o
   1   4   0     1552.93     1465.41     11.86 o
   2   4   0      278.16      257.76      2.51 o
   3   4   0      466.12      509.41      4.71 o
   4   4   0      198.03      217.44      2.65 o
   5   4   0      293.60      305.54      3.00 o
   6   4   0     1256.64     1225.55      9.41 o
   7   4   0      258.20      251.51      3.11 o
   8   4   0       17.42       15.16      1.13 o
   9   4   0        8.45        7.87      1.12 o
  10   4   0        0.57       -1.45      1.45 o
  11   4   0        0.15       -2.36      2.75 o
   1   5   0      341.97      346.09      3.28 o
   2   5   0      276.09      297.60      2.97 o
   3   5   0      493.33      518.37      4.92 o
   4   5   0       40.86       33.33      1.07 o
   5   5   0      789.07      764.01      7.05 o
   6   5   0      140.96      123.97      2.06 o
   7   5   0       92.66       90.15      2.25 o
   8   5   0       28.05       27.05      1.46 o
   9   5   0       14.48       13.30      1.61 o
  10   5   0        0.45        1.50      1.58 o
  11   5   0        0.85       -1.97      1.97 o
   0   6   0      809.81      762.02      9.11 o
   1   6   0       49.87       42.18      1.11 o
   2   6   0      145.81      123.82      1.80 o
   3   6   0      111.15      100.63      1.78 o
   4   6   0      150.13      166.07      2.39 o
   5   6   0       69.20       64.42      1.70 o
   6   6   0       23.60       21.79      1.38 o
   7   6   0       81.76       75.75      2.13 o
   8   6   0      129.42      119.86      3.55 o
   9   6   0        0.39       -1.05      1.18 o
  10   6   0        6.79        4.07      1.81 o
  11   6   0        0.10        4.24      3.43 o
   1   7   0       95.95       96.39      1.73 o
   2   7   0      119.41      113.62      2.05 o
   3   7   0      204.37      203.16      2.76 o
   4   7   0       35.73       31.90      1.65 o
   5   7   0        0.12       -0.15      0.86 o
   6   7   0        5.97        5.37      0.97 o
   7   7   0        4.78        3.64      1.27 o
   8   7   0        0.31        1.78      1.35 o
   9   7   0       20.90       22.54      2.27 o
  10   7   0       17.87       19.70      3.06 o
   0   8   0        0.02        0.80      1.02 o
   1   8   0       51.72       54.15      1.55 o
   2   8   0        2.34        0.75      1.05 o
   3   8   0       26.03       25.94      1.48 o
   4   8   0        1.90        0.44      0.86 o
   5   8   0        6.12        6.55      1.09 o
   6   8   0       13.23       14.32      1.56 o
   7   8   0        4.41        6.77      1.49 o
   8   8   0        3.70        2.44      1.49 o
   9   8   0       10.60        8.43      1.96 o
   1   9   0      268.29      271.69      4.77 o
   2   9   0       25.89       24.55      1.89 o
   3   9   0       25.29       24.99      1.61 o
   4   9   0       34.16       40.20      3.60 o
   5   9   0        5.50        3.73      1.64 o
   6   9   0       11.38       11.60      1.95 o
   7   9   0        0.04       -0.25      1.53 o
   8   9   0        1.29        0.24      1.47 o
   9   9   0        0.12        0.15      3.28 o
   0  10   0       19.10       20.66      3.56 o
   1  10   0       33.66       34.31      2.74 o
   2  10   0        7.17        6.74      1.99 o
   3  10   0       20.46       18.76      1.99 o
   4  10   0       42.54       49.47      2.77 o
   5  10   0        0.13       -0.49      1.81 o
   6  10   0        0.33        1.19      1.68 o
   7  10   0        0.23        0.17      1.72 o
   1  11   0        3.54        1.12      1.94 o
   2  11   0        8.44        8.40      2.32 o
   3  11   0       81.28       91.02      4.58 o
   4  11   0       27.75       29.80      3.20 o
   5  11   0        1.80        2.06      2.06 o
   6  11   0        4.02        7.32      2.45 o
   0  12   0        0.00       -2.22      2.22 o
   1  12   0        0.70       -0.16      1.90 o
   2  12   0        0.11        1.12      2.08 o
   3  12   0        4.17       -0.63      2.17 o
   4  12   0        1.53        0.80      2.05 o
 -12   1   1        1.64        2.58      3.57 o
 -11   1   1        8.42        8.78      2.52 o
 -10   1   1       23.48       28.29      1.92 o
  -9   1   1        2.91        2.71      0.74 o
  -8   1   1       45.49       43.74      1.20 o
  -7   1   1       30.12       23.63      0.81 o
  -6   1   1        2.00        4.17      0.49 o
  -5   1   1       20.22       21.61      0.64 o
  -4   1   1      809.78      954.19      6.65 o
  -3   1   1       37.26       54.99      0.93 o
  -2   1   1     4550.26     4997.55     32.98 o
  -1   1   1     3202.43     3149.66     21.44 o
   0   1   1      784.19      654.04      9.99 o
   1   1   1       26.08       33.14      0.53 o
   2   1   1     9112.72     9561.21     66.67 o
   3   1   1       55.11       74.36      0.92 o
   4   1   1       37.48       38.28      0.78 o
   5   1   1       20.24       17.63      0.63 o
   6   1   1      415.97      390.88      3.60 o
   7   1   1      279.78      260.28      2.71 o
   8   1   1        5.34        3.96      0.70 o
   9   1   1        0.27       -0.15      0.95 o
  10   1   1        2.22        2.69      1.47 o
  11   1   1        9.39        8.93      2.66 o
  12   1   1        7.44       14.74      2.95 o
 -12   2   1        0.71       -0.02      2.32 o
 -11   2   1        0.48        0.74      1.69 o
 -10   2   1        5.43        7.88      1.73 o
  -9   2   1       13.50       13.19      0.96 o
  -8   2   1        1.97        1.79      0.67 o
  -7   2   1        4.06        4.83      0.64 o
  -6   2   1        0.00       -0.41      0.41 o
  -5   2   1        6.94        9.17      0.48 o
  -4   2   1       66.86       73.33      1.04 o
  -3   2   1      861.52      969.42      7.00 o
  -2   2   1     3923.31     4117.62     25.51 o
  -1   2   1     2511.63     2548.09     27.09 o
   0   2   1        0.03        2.65      0.21 o
   1   2   1     4480.10     4864.95     37.72 o
   2   2   1     3410.55     3990.78     27.40 o
   3   2   1        0.48        2.52      0.31 o
   4   2   1     1898.57     1903.60     13.55 o
   5   2   1      212.94      216.23      2.17 o
   6   2   1       56.59       56.26      1.09 o
   7   2   1       67.80       69.26      1.42 o
   8   2   1        0.33        0.51      0.73 o
   9   2   1        7.55        8.19      1.27 o
  10   2   1        5.66        5.45      1.67 o
  11   2   1        5.20        7.41      2.80 o
  12   2   1        1.76       -1.00      2.94 o
 -12   3   1        0.00        1.69      2.28 o
 -11   3   1        3.78        4.03      2.23 o
 -10   3   1        0.32        3.65      1.86 o
  -9   3   1        0.53        0.44      0.99 o
  -8   3   1       13.91       14.66      1.01 o
  -7   3   1      474.20      480.35      4.44 o
  -6   3   1      587.42      598.12      4.51 o
  -5   3   1      491.70      523.44      4.36 o
  -4   3   1     1305.81     1455.37     11.13 o
  -3   3   1        0.05        2.25      0.65 o
  -2   3   1       62.88       71.07      1.11 o
  -1   3   1      840.69      976.05      7.93 o
   0   3   1      172.29      165.24      1.65 o
   1   3   1       58.00       45.27      0.72 o
   2   3   1      233.58      260.59      2.60 o
   3   3   1     1738.84     1877.40     13.34 o
   4   3   1      813.36      847.63      6.53 o
   5   3   1      716.19      776.42      6.18 o
   6   3   1        0.68        0.40      0.57 o
   7   3   1       72.95       57.60      1.28 o
   8   3   1        0.12        0.30      0.82 o
   9   3   1        8.25        7.38      1.14 o
  10   3   1        1.00        2.06      1.55 o
  11   3   1        6.45        7.44      2.59 o
  12   3   1        1.08       -1.22      2.43 o
 -11   4   1        1.34       -0.81      1.55 o
 -10   4   1        4.73        3.59      1.56 o
  -9   4   1        2.48        1.73      1.36 o
  -8   4   1       68.64       52.50      1.65 o
  -7   4   1        7.40        8.17      0.94 o
  -6   4   1       67.10       70.61      1.55 o
  -5   4   1      436.84      436.62      3.84 o
  -4   4   1       27.66       22.32      0.83 o
  -3   4   1        1.60        1.70      0.40 o
  -2   4   1      107.63      119.53      1.46 o
  -1   4   1       29.82       23.35      0.69 o
   0   4   1       98.65      137.87      1.59 o
   1   4   1     1709.49     1831.98     13.70 o
   2   4   1       35.03       57.68      1.09 o
   3   4   1     1481.08     1602.43     12.27 o
   4   4   1       39.40       58.19      1.21 o
   5   4   1      644.93      591.83      5.02 o
   6   4   1      971.40      912.21      7.48 o
   7   4   1      146.26      147.66      2.51 o
   8   4   1        8.22       11.22      1.14 o
   9   4   1       15.59       16.68      1.39 o
  10   4   1        4.11        3.17      1.61 o
  11   4   1        0.13       -2.42      2.42 o
 -11   5   1        0.95       -2.12      2.12 o
 -10   5   1        2.60        1.68      1.53 o
  -9   5   1        4.01        1.10      1.75 o
  -8   5   1      138.28      123.95      2.64 o
  -7   5   1       71.92       73.50      1.86 o
  -6   5   1        3.59        1.98      0.68 o
  -5   5   1      174.77      179.70      2.44 o
  -4   5   1      493.87      471.21      4.61 o
  -3   5   1       75.82       80.00      1.31 o
  -2   5   1       60.76       53.58      1.00 o
  -1   5   1      103.97       99.17      1.44 o
   0   5   1      288.52      281.10      2.81 o
   1   5   1      154.41      154.26      1.89 o
   2   5   1       29.04       38.88      0.96 o
   3   5   1      270.27      247.28      2.68 o
   4   5   1      178.87      186.42      2.46 o
   5   5   1       57.38       72.86      1.45 o
   6   5   1      338.53      352.62      4.14 o
   7   5   1       21.68       27.82      1.45 o
   8   5   1       25.15       21.37      1.41 o
   9   5   1       16.70       12.18      1.61 o
  10   5   1        5.37        2.92      1.67 o
  11   5   1        2.82        0.18      2.16 o
 -11   6   1        3.05        5.09      2.73 o
 -10   6   1       23.60       23.10      2.35 o
  -9   6   1        0.94        0.11      1.39 o
  -8   6   1       22.56       18.26      1.88 o
  -7   6   1       44.74       38.20      1.54 o
  -6   6   1       36.59       32.57      1.45 o
  -5   6   1       67.93       60.11      2.10 o
  -4   6   1       12.23       13.24      0.80 o
  -3   6   1      227.48      213.05      2.51 o
  -2   6   1      424.01      407.98      4.34 o
  -1   6   1      566.32      558.85      4.98 o
   0   6   1      559.21      580.27      5.14 o
   1   6   1      223.64      194.59      2.35 o
   2   6   1       23.75       26.31      0.91 o
   3   6   1      224.30      201.39      2.83 o
   4   6   1       43.12       40.00      1.26 o
   5   6   1        0.02        0.75      0.77 o
   6   6   1       19.73       20.56      1.26 o
   7   6   1       91.91       83.09      2.30 o
   8   6   1      200.61      169.66      4.09 o
   9   6   1        9.95       13.55      1.87 o
  10   6   1        0.18        1.75      2.12 o
 -10   7   1        6.75        2.90      2.46 o
  -9   7   1       30.89       28.87      2.42 o
  -8   7   1        0.01       -1.14      1.14 o
  -7   7   1        1.04       -0.02      1.12 o
  -6   7   1       24.85       28.51      1.51 o
  -5   7   1        9.81       10.04      1.06 o
  -4   7   1       93.48       84.64      1.90 o
  -3   7   1      292.37      287.95      3.24 o
  -2   7   1       32.35       33.79      1.16 o
  -1   7   1       54.20       53.06      1.35 o
   0   7   1      330.55      308.55      3.35 o
   1   7   1      465.82      431.36      4.27 o
   2   7   1      231.91      211.29      2.82 o
   3   7   1        0.06        0.30      0.46 o
   4   7   1        0.06       -0.66      0.66 o
   5   7   1       46.42       44.95      1.89 o
   6   7   1        0.10       -0.50      0.80 o
   7   7   1       82.97       82.72      2.39 o
   8   7   1       14.94       14.97      2.83 o
   9   7   1       12.61       13.37      1.73 o
  10   7   1       24.97       19.52      3.05 o
  -9   8   1        0.09       -1.56      1.56 o
  -8   8   1        0.11        0.00      1.25 o
  -7   8   1        8.70       12.00      1.58 o
  -6   8   1        1.13       -1.08      1.38 o
  -5   8   1        0.59       -0.01      0.92 o
  -4   8   1        2.58        1.42      0.90 o
  -3   8   1       20.20       20.86      1.35 o
  -2   8   1       36.59       30.86      1.56 o
  -1   8   1      661.33      625.60      6.21 o
   0   8   1       35.34       33.41      1.26 o
   1   8   1        1.39        1.03      0.88 o
   2   8   1        2.65        1.13      1.06 o
   3   8   1        2.45        2.07      0.94 o
   4   8   1       13.08       12.15      1.23 o
   5   8   1       12.37       14.60      1.47 o
   6   8   1       14.15       14.96      1.29 o
   7   8   1       47.05       46.54      2.40 o
   8   8   1        5.09        4.26      1.49 o
   9   8   1       24.37       22.51      2.43 o
  -9   9   1        0.00       -2.21      2.21 o
  -8   9   1        1.41        2.49      1.46 o
  -7   9   1       12.80       14.25      1.72 o
  -6   9   1        9.67       11.30      2.70 o
  -5   9   1       41.56       43.12      2.51 o
  -4   9   1        0.28        0.11      1.16 o
  -3   9   1       23.20       24.03      1.75 o
  -2   9   1        4.44        5.31      1.12 o
  -1   9   1       13.37       15.07      1.42 o
   0   9   1        4.27        4.94      1.22 o
   1   9   1       21.39       24.81      3.98 o
   2   9   1       20.45       21.35      1.56 o
   3   9   1       26.95       25.48      1.64 o
   4   9   1        9.58        8.68      1.33 o
   5   9   1       24.37       22.34      1.67 o
   6   9   1        7.27        4.30      1.54 o
   7   9   1        0.84        0.38      1.38 o
   8   9   1        1.59        2.34      2.15 o
  -8  10   1        1.83        3.82      1.88 o
  -7  10   1        0.10        0.09      1.44 o
  -6  10   1        2.41        1.75      1.98 o
  -5  10   1        1.44        0.49      1.64 o
  -4  10   1       32.90       34.13      3.41 o
  -3  10   1       24.04       23.87      1.70 o
  -2  10   1        5.04        7.83      1.61 o
  -1  10   1       10.15        8.95      2.01 o
   0  10   1       11.40       11.26      2.11 o
   1  10   1       61.87       58.13      3.59 o
   2  10   1        0.22        0.20      1.78 o
   3  10   1        5.54        5.07      2.09 o
   4  10   1       15.47       18.72      2.20 o
   5  10   1       15.99       22.82      2.32 o
   6  10   1       11.00       11.41      2.78 o
   7  10   1        2.69        5.04      1.85 o
  -6  11   1        1.38       -1.55      1.95 o
  -5  11   1       12.25       18.41      2.76 o
  -4  11   1        5.33        7.74      2.76 o
  -3  11   1        7.98        7.11      2.29 o
  -2  11   1        2.21        0.60      1.87 o
  -1  11   1        3.66        3.70      2.03 o
   0  11   1        0.37        0.84      1.72 o
   1  11   1        0.01       -2.32      2.40 o
   2  11   1        1.64        3.20      2.53 o
   3  11   1       55.50       53.66      3.75 o
   4  11   1        7.11        9.12      2.49 o
   5  11   1        0.54        1.97      2.20 o
   6  11   1        1.08       -2.18      2.86 o
  -4  12   1        0.08       -0.32      2.21 o
  -3  12   1        0.41        2.09      2.10 o
  -2  12   1        3.46        4.95      2.25 o
  -1  12   1        0.23       -1.88      1.97 o
   0  12   1        0.01       -0.79      1.96 o
   1  12   1        1.02        4.35      2.27 o
   2  12   1       16.17       16.84      2.90 o
   3  12   1        5.47        9.11      2.47 o
   4  12   1        0.00       -0.53      2.07 o
 -12   0   2       58.73       77.27      6.34 o
 -11   0   2        2.76       -2.69      2.69 o
 -10   0   2        0.23       -0.38      1.73 o
  -9   0   2        6.66        8.00      1.05 o
  -8   0   2       43.59       37.38      1.61 o
  -7   0   2      204.60      202.29      3.15 o
  -6   0   2      131.59      129.68      2.15 o
  -5   0   2      451.89      489.13      5.31 o
  -4   0   2     1449.37     1517.47     14.42 o
  -3   0   2      524.93      628.87      5.64 o
  -2   0   2     5652.10     5845.67     59.81 o
  -1   0   2     2432.35     2643.68     25.42 o
   0   0   2      141.81       89.89      3.32 o
   1   0   2     9539.12     9807.25    144.63 o
   2   0   2     1839.20     2039.66     19.12 o
   3   0   2      184.70      139.43      2.31 o
   4   0   2     1202.80     1151.22     10.33 o
   5   0   2      501.01      426.38      4.54 o
   6   0   2      101.22      102.94      2.37 o
   7   0   2      254.89      232.83      4.06 o
   8   0   2      210.97      223.94      4.47 o
   9   0   2       15.93       18.60      1.78 o
  10   0   2       33.77       35.48      4.56 o
  11   0   2       20.53       23.05      4.54 o
  12   0   2        7.72        4.71      3.79 o
 -12   1   2        0.01       -0.02      4.19 o
 -11   1   2        0.73        1.65      1.66 o
 -10   1   2       22.47       25.98      2.04 o
  -9   1   2       14.78       15.14      0.89 o
  -8   1   2       16.45       14.18      0.77 o
  -7   1   2       15.99       17.57      0.65 o
  -6   1   2      506.53      478.14      3.84 o
  -5   1   2      112.06      115.08      1.32 o
  -4   1   2     1827.41     1996.40     13.28 o
  -3   1   2      123.28      141.48      1.57 o
  -2   1   2     1457.23     1547.92     10.32 o
  -1   1   2     6815.48     7194.68     63.17 o
   0   1   2     5033.63     5432.24     35.79 o
   1   1   2     2882.06     3143.69     22.90 o
   2   1   2      681.31      641.43      4.32 o
   3   1   2      402.34      476.41      3.58 o
   4   1   2       44.86       47.08      0.88 o
   5   1   2      209.91      178.52      2.01 o
   6   1   2       10.23        6.34      0.59 o
   7   1   2       45.06       37.00      1.16 o
   8   1   2        7.97        6.83      0.83 o
   9   1   2       66.37       54.00      2.38 o
  10   1   2       13.69        9.58      2.40 o
  11   1   2        5.00        6.95      2.57 o
  12   1   2        0.23        4.94      2.66 o
 -12   2   2        1.62        2.91      2.30 o
 -11   2   2       30.39       34.03      2.59 o
 -10   2   2       17.08       24.83      2.12 o
  -9   2   2        0.76        1.10      0.77 o
  -8   2   2        3.33        3.49      0.61 o
  -7   2   2        2.49        1.89      0.74 o
  -6   2   2      236.88      228.41      2.23 o
  -5   2   2      238.32      251.94      2.27 o
  -4   2   2       25.83       42.01      0.70 o
  -3   2   2       77.37       74.81      0.92 o
  -2   2   2       39.44       19.68      0.64 o
  -1   2   2     1518.08     1834.86     13.49 o
   0   2   2     3273.14     3444.83     26.57 o
   1   2   2      707.24      743.77      6.12 o
   2   2   2       28.24       31.49      0.84 o
   3   2   2     1194.51     1157.97      8.45 o
   4   2   2       27.77       71.86      1.15 o
   5   2   2      617.92      587.47      4.86 o
   6   2   2     1023.67      983.30      7.72 o
   7   2   2      249.43      238.67      2.50 o
   8   2   2        5.38        6.51      0.90 o
   9   2   2       13.40       17.79      1.64 o
  10   2   2        0.23        1.93      2.09 o
  11   2   2       23.56       22.62      4.18 o
  12   2   2        6.59        6.82      2.80 o
 -12   3   2        1.73        1.19      2.21 o
 -11   3   2        0.19       -1.08      1.55 o
 -10   3   2        4.23        2.59      1.52 o
  -9   3   2        2.43        4.23      0.88 o
  -8   3   2      163.36      167.07      2.33 o
  -7   3   2      211.75      195.77      2.39 o
  -6   3   2       68.35       63.87      1.14 o
  -5   3   2      318.00      305.82      2.88 o
  -4   3   2      150.16      208.44      2.34 o
  -3   3   2      593.13      649.71      4.96 o
  -2   3   2       40.65       50.19      0.74 o
  -1   3   2        6.67       16.79      0.49 o
   0   3   2     1431.46     1336.50     10.68 o
   1   3   2      295.49      246.07      2.30 o
   2   3   2     1200.05     1127.10      9.27 o
   3   3   2      408.71      410.07      3.30 o
   4   3   2       56.51       52.50      1.08 o
   5   3   2       32.57       36.60      1.01 o
   6   3   2       26.09       21.76      0.87 o
   7   3   2      148.29      134.31      1.92 o
   8   3   2       81.66       66.62      1.95 o
   9   3   2        0.82        0.85      1.18 o
  10   3   2        1.14        5.75      4.75 o
  11   3   2        0.54       -0.55      2.13 o
 -11   4   2        0.02        0.83      1.65 o
 -10   4   2        5.16        6.68      1.61 o
  -9   4   2       22.28       19.15      1.81 o
  -8   4   2        0.00        1.61      0.82 o
  -7   4   2        0.71        0.68      0.65 o
  -6   4   2      153.75      147.04      2.06 o
  -5   4   2        5.51        3.55      0.47 o
  -4   4   2        0.48       -0.04      0.50 o
  -3   4   2       49.67       64.03      1.57 o
  -2   4   2      108.04       81.54      1.08 o
  -1   4   2      258.44      241.41      2.48 o
   0   4   2      235.73      195.39      2.22 o
   1   4   2      314.43      309.78      3.11 o
   2   4   2      152.56      142.47      1.72 o
   3   4   2        5.83        8.23      0.79 o
   4   4   2     1375.41     1439.66     10.66 o
   5   4   2      315.21      271.90      2.87 o
   6   4   2        0.40        4.95      0.72 o
   7   4   2        6.08        6.01      0.96 o
   8   4   2        3.93        2.37      0.98 o
   9   4   2        0.49       -0.20      1.50 o
  10   4   2       11.05       13.99      2.59 o
  11   4   2        0.22       -2.82      3.59 o
 -11   5   2        4.31        4.19      1.79 o
 -10   5   2        0.07        0.19      1.51 o
  -9   5   2        0.81        2.58      1.37 o
  -8   5   2       10.73       10.64      1.33 o
  -7   5   2        7.57       10.43      0.83 o
  -6   5   2       41.45       37.11      1.14 o
  -5   5   2        0.02       -0.91      0.91 o
  -4   5   2        6.14        3.27      0.65 o
  -3   5   2      226.22      222.96      2.39 o
  -2   5   2        6.02        2.51      0.43 o
  -1   5   2       39.16       24.82      0.81 o
   0   5   2      447.36      402.30      3.69 o
   1   5   2      272.15      231.92      2.65 o
   2   5   2      310.95      300.62      3.03 o
   3   5   2       93.56       71.25      1.42 o
   4   5   2       45.99       58.31      1.41 o
   5   5   2      262.06      241.98      2.72 o
   6   5   2      348.85      341.69      4.09 o
   7   5   2        1.02        1.30      0.88 o
   8   5   2        2.74        0.91      1.00 o
   9   5   2        2.57        1.78      1.34 o
  10   5   2        0.70        1.84      2.13 o
  11   5   2        0.85        3.92      4.20 o
 -11   6   2        0.55        3.07      1.80 o
 -10   6   2        0.07       -1.42      1.54 o
  -9   6   2        1.62        0.96      1.48 o
  -8   6   2        5.12        4.78      1.25 o
  -7   6   2       20.77       13.51      1.02 o
  -6   6   2       66.08       70.63      1.71 o
  -5   6   2        0.66       -0.61      0.61 o
  -4   6   2        7.69        3.45      0.69 o
  -3   6   2        2.43        1.30      0.50 o
  -2   6   2        1.88        3.48      0.53 o
  -1   6   2      145.98      127.65      1.90 o
   0   6   2      109.70      111.01      1.68 o
   1   6   2        9.81       13.62      0.86 o
   2   6   2        1.03        1.36      0.53 o
   3   6   2      377.41      359.55      4.21 o
   4   6   2       66.31       63.43      1.50 o
   5   6   2        7.73        9.53      1.22 o
   6   6   2        2.56        2.25      0.87 o
   7   6   2       11.21       13.84      1.27 o
   8   6   2       50.72       50.99      2.07 o
   9   6   2        3.65        2.76      1.42 o
  10   6   2        2.61        2.79      2.31 o
 -10   7   2        0.53        2.04      1.72 o
  -9   7   2        1.46        0.41      1.43 o
  -8   7   2        3.22        1.03      1.19 o
  -7   7   2        8.97       12.82      1.44 o
  -6   7   2        1.59        0.18      0.75 o
  -5   7   2       13.58       11.57      0.96 o
  -4   7   2       14.31       15.77      1.01 o
  -3   7   2       17.88       22.80      1.17 o
  -2   7   2        0.82        0.17      0.55 o
  -1   7   2        0.00        0.43      0.55 o
   0   7   2      176.13      184.81      2.41 o
   1   7   2      135.99      125.21      2.32 o
   2   7   2       13.97       11.55      0.84 o
   3   7   2       21.26       19.63      0.97 o
   4   7   2        0.05       -0.24      0.69 o
   5   7   2        3.22        4.76      1.07 o
   6   7   2        9.56       11.07      1.16 o
   7   7   2       88.42       91.00      2.55 o
   8   7   2        8.35       10.25      1.64 o
   9   7   2        0.54        3.94      1.78 o
  10   7   2        7.46        7.12      2.67 o
  -9   8   2        1.20       -0.78      1.59 o
  -8   8   2        0.87       -0.41      1.26 o
  -7   8   2        6.08        2.73      1.28 o
  -6   8   2        0.28       -0.40      1.46 o
  -5   8   2        1.88        3.29      0.95 o
  -4   8   2       15.78       19.21      1.32 o
  -3   8   2        1.44        0.48      0.84 o
  -2   8   2        6.20        8.22      0.95 o
  -1   8   2       19.31       20.89      1.06 o
   0   8   2       20.84       21.83      1.28 o
   1   8   2        1.09       -0.77      0.77 o
   2   8   2        0.00       -0.64      0.75 o
   3   8   2        0.09        0.10      0.91 o
   4   8   2        0.03       -0.84      0.84 o
   5   8   2        0.29        1.46      1.04 o
   6   8   2        2.99        3.05      1.09 o
   7   8   2        0.07        0.75      1.41 o
   8   8   2        1.00        2.28      1.46 o
   9   8   2       19.53       18.46      2.28 o
  -9   9   2        0.10       -1.52      1.52 o
  -8   9   2        0.81       -1.35      1.35 o
  -7   9   2       12.35       11.79      1.71 o
  -6   9   2       10.00        7.51      1.82 o
  -5   9   2        8.44       10.88      1.81 o
  -4   9   2        0.68       -0.95      0.95 o
  -3   9   2        1.30        0.37      0.91 o
  -2   9   2       19.29       23.56      1.49 o
  -1   9   2        5.31        8.51      1.42 o
   0   9   2       67.57       70.28      2.79 o
   1   9   2       83.91       68.49      2.84 o
   2   9   2       65.63       60.56      2.82 o
   3   9   2        0.99        0.94      1.29 o
   4   9   2        0.97        1.19      1.34 o
   5   9   2        6.24        5.74      1.66 o
   6   9   2        2.06        2.54      1.47 o
   7   9   2        0.88        0.81      2.22 o
   8   9   2        8.67        7.57      2.42 o
  -8  10   2        0.37        1.85      1.63 o
  -7  10   2        1.11        0.30      2.00 o
  -6  10   2       10.18        6.14      1.84 o
  -5  10   2       18.60       18.42      2.51 o
  -4  10   2        9.99       11.94      2.14 o
  -3  10   2       29.00       31.85      2.26 o
  -2  10   2        0.02       -1.25      1.25 o
  -1  10   2        0.79        1.04      1.33 o
   0  10   2       12.49        8.82      2.94 o
   1  10   2       17.95       20.95      4.30 o
   2  10   2       45.96       53.74      3.48 o
   3  10   2        7.44        7.01      2.25 o
   4  10   2        7.49        7.05      2.35 o
   5  10   2        1.91       -0.78      2.69 o
   6  10   2        6.60        1.18      2.06 o
   7  10   2        1.91        2.45      4.74 o
  -6  11   2        0.79       -1.42      1.92 o
  -5  11   2        0.17        1.09      2.06 o
  -4  11   2        0.03        0.39      2.02 o
  -3  11   2       18.70       13.59      2.49 o
  -2  11   2        9.26        6.59      2.19 o
  -1  11   2        0.70       -0.26      1.81 o
   0  11   2        5.26        1.87      1.93 o
   1  11   2        1.14        4.18      2.04 o
   2  11   2        0.04       -0.90      3.09 o
   3  11   2       27.59       30.23      3.22 o
   4  11   2       28.19       30.31      4.09 o
   5  11   2        2.56        4.28      4.11 o
   6  11   2        0.24        1.02      3.62 o
  -4  12   2        1.06        0.29      2.14 o
  -3  12   2        6.12        2.81      2.16 o
  -2  12   2        2.86        5.50      2.28 o
  -1  12   2        0.32        2.44      2.09 o
   0  12   2        3.18        1.74      2.07 o
   1  12   2        0.01       -0.58      1.93 o
   2  12   2        0.35        2.02      2.15 o
   3  12   2        0.66        4.79      2.42 o
   4  12   2        0.39       -1.76      2.47 o
 -12   1   3        1.47        8.74      2.43 o
 -11   1   3        0.48       -1.37      1.60 o
 -10   1   3        1.06        1.88      1.22 o
  -9   1   3        0.15       -0.60      0.60 o
  -8   1   3        5.21        3.33      0.61 o
  -7   1   3        1.30        1.29      0.43 o
  -6   1   3        0.10        0.94      0.43 o
  -5   1   3      195.90      236.87      1.98 o
  -4   1   3      312.60      308.49      2.31 o
  -3   1   3        7.75       12.81      0.29 o
  -2   1   3      653.36      649.32      4.71 o
  -1   1   3     1013.07     1056.56      9.10 o
   0   1   3    13393.24    14345.65    111.50 o
   1   1   3       40.23       34.52      0.59 o
   2   1   3     1441.30     1407.78      9.05 o
   3   1   3      154.62      160.22      1.48 o
   4   1   3       31.28       33.12      0.79 o
   5   1   3      124.19      140.75      1.78 o
   6   1   3      114.73      120.13      1.65 o
   7   1   3      432.30      428.19      4.16 o
   8   1   3       33.95       32.12      1.31 o
   9   1   3        0.03        1.63      1.05 o
  10   1   3        0.44        0.99      2.11 o
  11   1   3       18.56       24.35      4.78 o
  12   1   3        1.44        3.91      2.71 o
 -12   2   3        0.07        4.20      2.38 o
 -11   2   3        0.90        4.28      1.97 o
 -10   2   3        2.59        2.00      1.24 o
  -9   2   3       16.31       14.73      1.02 o
  -8   2   3      109.37      108.04      1.72 o
  -7   2   3        4.74        3.50      0.63 o
  -6   2   3       89.08       98.54      1.30 o
  -5   2   3      229.82      251.59      2.37 o
  -4   2   3        0.04        1.01      0.26 o
  -3   2   3      175.19      187.64      1.56 o
  -2   2   3       50.43       54.57      0.71 o
  -1   2   3     1734.67     1741.86     12.84 o
   0   2   3     6291.54     6207.94     48.43 o
   1   2   3     2007.46     2143.36     18.16 o
   2   2   3      308.28      314.07      2.81 o
   3   2   3      315.45      351.34      3.03 o
   4   2   3       21.37       16.19      0.81 o
   5   2   3        2.63        2.01      0.49 o
   6   2   3       23.93       25.96      0.95 o
   7   2   3        2.20        4.12      0.71 o
   8   2   3        6.69        6.42      0.97 o
   9   2   3       41.18       43.15      2.18 o
  10   2   3        7.28        6.49      2.21 o
  11   2   3        4.88        7.30      2.71 o
  12   2   3        5.17        4.61      2.77 o
 -12   3   3        0.91       -1.40      4.69 o
 -11   3   3        0.37       -1.62      1.78 o
 -10   3   3        6.31        7.34      1.62 o
  -9   3   3       14.58       16.64      1.30 o
  -8   3   3       23.33       23.91      0.86 o
  -7   3   3      141.98      145.11      1.80 o
  -6   3   3        0.30        1.67      0.43 o
  -5   3   3        0.06        0.70      0.59 o
  -4   3   3        6.04        6.98      0.38 o
  -3   3   3        0.27        0.21      0.40 o
  -2   3   3      114.78       95.70      1.17 o
  -1   3   3       88.32       74.47      1.34 o
   0   3   3       16.18        7.57      0.54 o
   1   3   3     2446.70     2628.34     20.62 o
   2   3   3      905.65     1140.80      8.34 o
   3   3   3        4.66        5.26      0.42 o
   4   3   3      106.50      127.55      1.65 o
   5   3   3       24.00       20.34      0.77 o
   6   3   3       35.34       41.80      1.17 o
   7   3   3       42.50       45.49      1.40 o
   8   3   3        0.03       -0.76      0.85 o
   9   3   3        2.61        3.39      1.22 o
  10   3   3       16.47       15.85      2.72 o
  11   3   3        0.59        0.47      2.18 o
 -12   4   3        3.04        3.44      2.35 o
 -11   4   3       16.90       20.94      2.29 o
 -10   4   3        9.92        7.76      1.63 o
  -9   4   3        1.31        0.27      0.98 o
  -8   4   3       13.56       11.59      0.83 o
  -7   4   3      434.99      444.97      4.32 o
  -6   4   3      207.84      218.85      2.54 o
  -5   4   3      253.90      250.20      2.36 o
  -4   4   3       93.07       94.02      1.22 o
  -3   4   3        2.27        0.77      0.36 o
  -2   4   3      664.38      713.32      5.75 o
  -1   4   3       35.90       34.55      0.74 o
   0   4   3     1403.70     1605.91     13.92 o
   1   4   3       12.75       15.18      0.71 o
   2   4   3       63.92       80.04      1.25 o
   3   4   3      133.85      131.02      1.85 o
   4   4   3      629.70      670.65      5.51 o
   5   4   3      128.69      138.80      2.10 o
   6   4   3       38.10       40.79      1.27 o
   7   4   3       37.99       41.53      1.98 o
   8   4   3       15.50       15.26      1.55 o
   9   4   3        0.05       -0.61      1.20 o
  10   4   3        5.56        9.79      2.39 o
  11   4   3        0.19        0.90      2.31 o
 -11   5   3        0.09       -1.33      1.60 o
 -10   5   3        3.24        5.07      1.65 o
  -9   5   3       30.91       30.21      2.12 o
  -8   5   3        7.77        9.23      1.25 o
  -7   5   3       15.84       19.60      0.88 o
  -6   5   3       93.99       91.60      1.70 o
  -5   5   3       76.10       67.43      1.46 o
  -4   5   3      153.61      159.54      1.91 o
  -3   5   3       20.65       21.88      0.78 o
  -2   5   3        0.90       -0.51      0.51 o
  -1   5   3     1420.70     1416.16     10.88 o
   0   5   3      106.89      120.55      1.87 o
   1   5   3      366.71      371.35      3.77 o
   2   5   3       78.54       77.73      1.34 o
   3   5   3      285.17      313.79      4.14 o
   4   5   3       68.58       71.91      1.47 o
   5   5   3        0.31        1.44      0.66 o
   6   5   3       51.55       51.39      1.65 o
   7   5   3       66.97       61.98      2.11 o
   8   5   3        1.11       -0.15      1.16 o
   9   5   3       10.97       13.06      1.66 o
  10   5   3        0.04        2.05      2.15 o
  11   5   3        0.42       -0.96      2.10 o
 -11   6   3        0.02       -1.54      1.54 o
 -10   6   3        1.42        4.25      1.66 o
  -9   6   3        1.92       -0.18      1.30 o
  -8   6   3        8.97        7.40      1.26 o
  -7   6   3        0.18        1.44      1.01 o
  -6   6   3       15.12       13.20      0.84 o
  -5   6   3      122.72      126.26      2.59 o
  -4   6   3       83.93       77.00      1.57 o
  -3   6   3      397.29      368.04      4.58 o
  -2   6   3       59.45       64.32      1.25 o
  -1   6   3      103.47      111.14      1.75 o
   0   6   3      367.59      366.22      3.86 o
   1   6   3       87.72       84.36      1.60 o
   2   6   3        0.06       -0.51      0.60 o
   3   6   3       26.54       29.24      1.07 o
   4   6   3        0.25       -0.57      0.57 o
   5   6   3       80.48       87.56      1.96 o
   6   6   3       37.26       34.03      1.56 o
   7   6   3       43.88       44.96      1.89 o
   8   6   3        1.87        3.43      1.43 o
   9   6   3        0.51        1.01      1.62 o
  10   6   3        0.08        2.58      3.05 o
 -10   7   3        0.09        0.53      1.68 o
  -9   7   3        0.19        0.67      1.43 o
  -8   7   3        1.14        1.83      1.21 o
  -7   7   3       16.17       17.61      1.55 o
  -6   7   3       14.83       13.57      2.10 o
  -5   7   3       56.40       59.07      2.16 o
  -4   7   3      363.96      377.79      4.53 o
  -3   7   3      146.14      150.73      2.32 o
  -2   7   3      301.22      284.17      3.11 o
  -1   7   3      159.44      142.52      2.36 o
   0   7   3      417.41      392.97      4.25 o
   1   7   3       93.97       94.66      2.20 o
   2   7   3        2.39        2.11      0.65 o
   3   7   3       13.87       15.15      0.90 o
   4   7   3       30.76       25.62      1.29 o
   5   7   3        5.05        4.22      0.96 o
   6   7   3        9.93       10.71      1.20 o
   7   7   3        2.83        4.48      1.44 o
   8   7   3       41.12       41.14      2.39 o
   9   7   3        3.79        5.76      1.90 o
  10   7   3        0.00        1.22      2.33 o
  -9   8   3        0.57        1.78      1.56 o
  -8   8   3        1.10       -0.10      1.24 o
  -7   8   3        0.02       -1.09      1.09 o
  -6   8   3        1.35       -0.04      1.38 o
  -5   8   3       60.41       62.95      2.67 o
  -4   8   3       31.69       28.11      1.44 o
  -3   8   3      114.24      113.78      2.68 o
  -2   8   3       32.63       33.39      1.63 o
  -1   8   3        8.82       10.10      1.20 o
   0   8   3       49.22       42.42      1.50 o
   1   8   3       19.18       18.24      1.19 o
   2   8   3       12.89        8.87      1.02 o
   3   8   3       29.25       32.20      1.47 o
   4   8   3        0.10        0.68      0.95 o
   5   8   3        9.10       10.77      1.47 o
   6   8   3       71.68       75.83      2.85 o
   7   8   3        3.73        3.80      1.56 o
   8   8   3        0.07        2.14      1.92 o
   9   8   3        1.13        6.27      1.96 o
  -9   9   3        0.53       -1.48      1.71 o
  -8   9   3        1.98        4.47      1.92 o
  -7   9   3       20.49       29.04      4.08 o
  -6   9   3       13.35       16.44      3.45 o
  -5   9   3       25.96       30.21      2.23 o
  -4   9   3       56.01       47.20      2.51 o
  -3   9   3        7.56        6.26      1.42 o
  -2   9   3       43.67       38.35      2.16 o
  -1   9   3        7.54       11.06      1.70 o
   0   9   3       11.38        9.83      1.49 o
   1   9   3        9.53       11.05      1.55 o
   2   9   3        8.10        6.55      1.92 o
   3   9   3       26.61       23.68      1.99 o
   4   9   3        1.33        2.07      1.53 o
   5   9   3        0.00       -1.27      1.27 o
   6   9   3        7.89       12.82      2.03 o
   7   9   3        7.10        5.33      1.91 o
   8   9   3        8.69        9.90      2.00 o
  -8  10   3        0.79        3.02      2.65 o
  -7  10   3        0.86       -1.23      1.37 o
  -6  10   3       10.92       13.41      2.04 o
  -5  10   3        1.72        1.99      1.65 o
  -4  10   3       34.73       35.06      2.82 o
  -3  10   3        2.66        0.83      1.42 o
  -2  10   3        1.26        0.37      1.30 o
  -1  10   3       18.11       15.65      1.73 o
   0  10   3        4.58        6.70      5.01 o
   1  10   3        8.99        6.97      1.98 o
   2  10   3        8.29        7.19      2.14 o
   3  10   3       15.31       12.00      2.41 o
   4  10   3       52.96       57.98      5.83 o
   5  10   3        3.11        3.19      2.64 o
   6  10   3        2.24        1.43      2.06 o
   7  10   3        1.25       -1.84      1.84 o
  -6  11   3        2.10        4.31      1.92 o
  -5  11   3        0.02       -1.11      1.62 o
  -4  11   3        0.02       -0.67      1.99 o
  -3  11   3        0.01       -0.81      1.76 o
  -2  11   3        0.65       -0.07      1.83 o
  -1  11   3        8.52        7.74      4.10 o
   0  11   3        2.83        3.17      1.99 o
   1  11   3        5.10        5.70      2.20 o
   2  11   3        6.72        7.40      2.22 o
   3  11   3        1.69        2.85      2.23 o
   4  11   3        6.70        6.42      2.44 o
   5  11   3        0.37        2.05      2.17 o
   6  11   3        0.46        0.69      2.13 o
  -4  12   3        1.65        0.71      2.07 o
  -3  12   3        5.78        7.30      3.27 o
  -2  12   3        3.49        0.88      2.08 o
  -1  12   3        0.15       -2.82      3.64 o
   0  12   3        1.47        3.94      2.07 o
   1  12   3        0.04        1.69      2.13 o
   2  12   3        2.08        5.27      2.40 o
   3  12   3       24.41       23.19      3.96 o
   4  12   3        3.38        4.52      3.28 o
 -12   0   4        3.24        5.70      3.25 o
 -11   0   4        3.24        5.33      2.05 o
 -10   0   4       13.58       15.03      2.10 o
  -9   0   4        5.14        4.82      0.86 o
  -8   0   4        0.08       -0.84      0.84 o
  -7   0   4       26.54       22.38      0.98 o
  -6   0   4      463.99      465.38      5.12 o
  -5   0   4     1615.29     1655.55     15.71 o
  -4   0   4     4556.73     4839.78     48.98 o
  -3   0   4       16.80       10.13      0.49 o
  -2   0   4     4802.52     4780.69     42.22 o
  -1   0   4       12.19       18.78      0.57 o
   0   0   4     6045.43     6211.82     53.09 o
   1   0   4     3281.17     3492.18     32.17 o
   2   0   4      518.75      415.03      4.04 o
   3   0   4       66.52       97.43      1.76 o
   4   0   4       75.62       83.48      1.86 o
   5   0   4     1480.69     1395.49     13.87 o
   6   0   4        0.93        3.25      0.80 o
   7   0   4      314.18      291.80      4.85 o
   8   0   4       13.16        5.17      1.60 o
   9   0   4       13.05       17.95      3.52 o
  10   0   4       18.51       23.86      4.25 o
  11   0   4        5.70        8.98      3.96 o
  12   0   4        3.11        3.42      3.92 o
 -12   1   4        5.64        7.92      2.46 o
 -11   1   4        5.27        4.47      1.45 o
 -10   1   4        4.23        3.11      1.01 o
  -9   1   4        0.77        0.51      0.60 o
  -8   1   4        2.10        1.96      0.54 o
  -7   1   4       82.51       75.39      1.22 o
  -6   1   4      247.98      237.31      2.18 o
  -5   1   4      253.11      255.38      2.18 o
  -4   1   4      549.03      551.91      3.58 o
  -3   1   4      338.78      332.85      2.75 o
  -2   1   4      343.32      302.08      2.89 o
  -1   1   4     9235.14     9545.08     75.19 o
   0   1   4     6007.34     5735.35     40.12 o
   1   1   4     3304.05     3766.65     24.66 o
   2   1   4     2796.08     3004.80     20.84 o
   3   1   4      207.73      215.03      2.74 o
   4   1   4       48.33       79.24      1.14 o
   5   1   4      777.82      745.97      6.01 o
   6   1   4      265.57      267.18      2.72 o
   7   1   4      746.89      736.42      5.98 o
   8   1   4      114.92      128.44      2.76 o
   9   1   4       12.22       10.10      1.74 o
  10   1   4        0.00        0.45      1.95 o
  11   1   4        1.63        0.73      3.40 o
  12   1   4        0.94        0.54      2.99 o
 -12   2   4        5.46        2.73      1.81 o
 -11   2   4       18.71       23.60      2.25 o
 -10   2   4        2.92        2.05      1.19 o
  -9   2   4        5.50        2.71      0.68 o
  -8   2   4       17.09       14.57      0.72 o
  -7   2   4      370.62      378.35      3.34 o
  -6   2   4      298.94      297.37      2.43 o
  -5   2   4      150.95      151.66      1.38 o
  -4   2   4      410.78      402.92      3.47 o
  -3   2   4      971.63      996.16      7.60 o
  -2   2   4      483.59      531.19      4.48 o
  -1   2   4     2388.68     2610.60     22.00 o
   0   2   4     4818.75     5342.58     41.21 o
   1   2   4      179.05      157.89      1.51 o
   2   2   4      106.22       77.07      1.09 o
   3   2   4     3054.35     3097.53     21.64 o
   4   2   4      767.60      757.80      5.97 o
   5   2   4      120.17      127.67      1.73 o
   6   2   4      433.17      441.48      4.13 o
   7   2   4       46.46       47.10      1.42 o
   8   2   4        1.26       -0.12      0.83 o
   9   2   4       18.14       20.96      2.05 o
  10   2   4       10.65       11.05      2.53 o
  11   2   4       11.14       14.76      3.00 o
 -12   3   4        0.07       -0.12      1.74 o
 -11   3   4        1.63        1.89      1.65 o
 -10   3   4       13.24        9.95      1.64 o
  -9   3   4       22.93       28.44      1.47 o
  -8   3   4      189.87      179.36      2.03 o
  -7   3   4       14.62       13.84      0.62 o
  -6   3   4       35.45       31.88      0.74 o
  -5   3   4        2.09        2.39      0.44 o
  -4   3   4       19.46       16.06      0.57 o
  -3   3   4      359.03      367.58      3.43 o
  -2   3   4      735.57      725.01      6.08 o
  -1   3   4      948.28     1046.07      8.50 o
   0   3   4     5562.70     5701.52     40.92 o
   1   3   4     3855.06     3826.88     32.14 o
   2   3   4     4273.82     4301.00     30.03 o
   3   3   4      273.35      322.09      3.11 o
   4   3   4      222.58      225.54      2.51 o
   5   3   4      274.21      258.30      2.75 o
   6   3   4      900.99      895.88      7.30 o
   7   3   4       42.38       44.15      1.84 o
   8   3   4       52.97       55.60      2.39 o
   9   3   4       35.88       40.19      2.86 o
  10   3   4        1.31        0.62      2.25 o
  11   3   4        1.37       -2.13      2.13 o
 -12   4   4        1.76        3.46      1.89 o
 -11   4   4       20.55       24.25      2.32 o
 -10   4   4        5.74        5.80      1.55 o
  -9   4   4        2.26        3.24      1.11 o
  -8   4   4       38.07       45.41      1.60 o
  -7   4   4        4.54        7.79      1.28 o
  -6   4   4      143.20      128.41      2.03 o
  -5   4   4      122.61      133.76      2.10 o
  -4   4   4       87.47       83.23      1.36 o
  -3   4   4        7.62        9.27      0.65 o
  -2   4   4      242.47      276.31      2.57 o
  -1   4   4     2365.59     2357.90     29.04 o
   0   4   4       24.39       14.60      0.63 o
   1   4   4      260.51      248.12      2.66 o
   2   4   4      261.98      295.05      2.92 o
   3   4   4      394.86      370.27      3.56 o
   4   4   4      539.11      553.75      5.04 o
   5   4   4       32.26       34.86      1.08 o
   6   4   4        1.49        2.15      0.69 o
   7   4   4       16.46       14.22      1.09 o
   8   4   4        0.91        1.58      1.21 o
   9   4   4        4.19        5.25      1.74 o
  10   4   4        1.89        6.24      2.42 o
  11   4   4        9.19       11.42      3.89 o
 -11   5   4        1.61        2.05      1.81 o
 -10   5   4        8.77       14.49      1.85 o
  -9   5   4        6.44        7.37      1.48 o
  -8   5   4        0.94        0.83      0.89 o
  -7   5   4       95.70      101.39      1.98 o
  -6   5   4       39.43       30.95      1.66 o
  -5   5   4       55.25       57.39      1.70 o
  -4   5   4       10.00       10.48      0.57 o
  -3   5   4       95.48       95.90      1.46 o
  -2   5   4       39.54       53.41      1.23 o
  -1   5   4     1587.35     1564.58     12.79 o
   0   5   4      802.47      823.62      7.74 o
   1   5   4      486.62      470.64      4.75 o
   2   5   4       71.52       68.09      1.29 o
   3   5   4       26.41       31.06      0.98 o
   4   5   4       21.97       26.79      0.96 o
   5   5   4       65.14       62.00      1.72 o
   6   5   4        0.24        0.54      0.77 o
   7   5   4       38.96       37.08      2.31 o
   8   5   4       24.99       30.27      1.95 o
   9   5   4        0.13        1.66      1.67 o
  10   5   4       11.63       14.62      2.74 o
  11   5   4        0.02        2.47      2.35 o
 -11   6   4        0.36       -1.54      1.54 o
 -10   6   4        8.01       11.64      1.91 o
  -9   6   4        0.07       -0.73      1.24 o
  -8   6   4        6.83        7.34      1.21 o
  -7   6   4       11.50       11.67      1.26 o
  -6   6   4        0.08       -0.71      0.74 o
  -5   6   4       20.73       23.18      1.28 o
  -4   6   4       56.15       46.58      1.44 o
  -3   6   4      159.52      155.58      2.83 o
  -2   6   4      334.02      332.10      3.56 o
  -1   6   4        4.68        7.24      0.64 o
   0   6   4       29.31       37.59      1.20 o
   1   6   4        0.05        0.16      0.49 o
   2   6   4      483.68      488.48      4.62 o
   3   6   4       10.66       12.51      1.09 o
   4   6   4        5.75        6.72      1.06 o
   5   6   4       20.55       21.01      1.28 o
   6   6   4        0.04       -0.41      0.88 o
   7   6   4        0.11        1.21      1.28 o
   8   6   4        0.11        2.65      1.93 o
   9   6   4        0.10        0.47      1.59 o
  10   6   4        8.35       11.58      2.68 o
 -10   7   4        0.88        1.76      1.60 o
  -9   7   4        3.17        4.14      1.60 o
  -8   7   4       16.80       19.61      1.63 o
  -7   7   4        0.50        0.18      1.07 o
  -6   7   4        0.42       -0.20      1.13 o
  -5   7   4       21.68       18.84      1.38 o
  -4   7   4      237.57      231.64      3.68 o
  -3   7   4       33.07       32.95      1.32 o
  -2   7   4        0.09        0.40      0.67 o
  -1   7   4        3.14        0.93      0.59 o
   0   7   4        5.92        6.35      0.76 o
   1   7   4      115.01      123.25      2.02 o
   2   7   4       22.44       20.16      0.98 o
   3   7   4       39.17       33.82      1.30 o
   4   7   4        4.09        5.67      0.90 o
   5   7   4       18.10       18.79      1.30 o
   6   7   4       11.98       12.02      2.28 o
   7   7   4       10.66       12.40      1.66 o
   8   7   4        0.05        1.16      1.65 o
   9   7   4        1.20       -0.62      1.66 o
  10   7   4        0.19        0.23      3.68 o
 -10   8   4        0.97       -1.99      2.74 o
  -9   8   4        0.03       -0.70      1.69 o
  -8   8   4        0.30        0.76      1.44 o
  -7   8   4        5.89        5.74      1.56 o
  -6   8   4       22.65       17.98      1.87 o
  -5   8   4       48.34       57.66      2.67 o
  -4   8   4       37.40       41.11      2.20 o
  -3   8   4       45.62       45.41      1.91 o
  -2   8   4        0.65        0.32      1.30 o
  -1   8   4       27.18       29.59      1.57 o
   0   8   4       35.65       30.47      1.42 o
   1   8   4        5.08        4.51      0.93 o
   2   8   4       72.39       68.10      2.01 o
   3   8   4       90.37       87.15      4.00 o
   4   8   4       14.11       12.81      2.72 o
   5   8   4       13.76       13.90      1.56 o
   6   8   4        1.97        2.67      1.46 o
   7   8   4       10.39        9.37      1.98 o
   8   8   4        7.39        7.88      2.00 o
   9   8   4        4.53        3.87      1.89 o
  -9   9   4        0.03       -1.86      1.86 o
  -8   9   4        0.24        1.47      1.60 o
  -7   9   4        4.38        4.28      2.34 o
  -6   9   4       48.74       53.38      2.88 o
  -5   9   4       17.38       18.07      1.99 o
  -4   9   4       12.90       12.65      1.62 o
  -3   9   4       13.30       13.97      1.85 o
  -2   9   4        1.08        1.31      1.17 o
  -1   9   4        0.50        0.77      1.18 o
   0   9   4        0.30       -0.92      1.44 o
   1   9   4        0.35        0.15      1.19 o
   2   9   4        0.05        0.11      1.50 o
   3   9   4       21.53       21.79      2.46 o
   4   9   4        1.94        2.10      1.51 o
   5   9   4        0.76       -1.22      2.42 o
   6   9   4       10.93       14.26      2.14 o
   7   9   4        0.56        1.32      1.62 o
   8   9   4        0.72        4.65      2.28 o
  -8  10   4       15.12       16.16      2.37 o
  -7  10   4        2.61       -0.98      1.65 o
  -6  10   4        0.51       -1.05      1.52 o
  -5  10   4        0.94        1.18      1.58 o
  -4  10   4       23.54       20.50      2.05 o
  -3  10   4        0.37        0.29      1.42 o
  -2  10   4        0.44        2.51      1.37 o
  -1  10   4        9.56        7.64      1.58 o
   0  10   4        0.57        2.62      1.38 o
   1  10   4        3.08        1.19      1.87 o
   2  10   4        0.10        1.67      1.93 o
   3  10   4       16.71       12.42      2.48 o
   4  10   4        2.05       -0.08      2.01 o
   5  10   4        0.01       -1.82      1.82 o
   6  10   4        0.24        0.51      2.02 o
   7  10   4        0.20       -1.99      1.99 o
  -6  11   4        0.00       -1.14      1.65 o
  -5  11   4        3.05        5.44      1.80 o
  -4  11   4        5.92        6.73      1.77 o
  -3  11   4        1.11       -0.21      1.55 o
  -2  11   4        3.38        6.22      2.03 o
  -1  11   4        0.29       -1.28      1.80 o
   0  11   4        7.36        6.62      2.92 o
   1  11   4        0.34       -0.13      1.87 o
   2  11   4        2.43        2.53      2.09 o
   3  11   4        4.72        6.60      2.37 o
   4  11   4        2.15       -2.38      4.56 o
   5  11   4        1.90        0.84      2.10 o
   6  11   4        0.20        0.25      2.18 o
  -4  12   4        0.51        0.97      3.46 o
  -3  12   4        0.07        0.24      2.36 o
  -2  12   4        0.80        1.70      3.49 o
  -1  12   4        0.44       -0.64      5.14 o
   0  12   4        0.40       -1.14      1.80 o
   1  12   4        6.52        7.01      2.35 o
   2  12   4        1.14        1.56      2.08 o
   3  12   4        1.63       -1.72      2.11 o
   4  12   4        0.02       -0.54      2.67 o
 -12   1   5        1.42        3.31      1.75 o
 -11   1   5        3.97        4.60      2.00 o
 -10   1   5        0.93        1.23      0.89 o
  -9   1   5        0.24        0.32      0.54 o
  -8   1   5        4.69        3.99      0.54 o
  -7   1   5       38.29       40.35      0.89 o
  -6   1   5        0.93        1.08      0.32 o
  -5   1   5      997.04     1075.49      6.72 o
  -4   1   5     1092.34     1168.70      7.53 o
  -3   1   5      119.74      140.90      1.19 o
  -2   1   5       11.85       15.39      0.49 o
  -1   1   5      446.91      411.10      3.30 o
   0   1   5      161.38      169.92      1.47 o
   1   1   5      145.43      161.67      1.42 o
   2   1   5     1467.01     1527.04     10.34 o
   3   1   5       25.32       38.07      0.77 o
   4   1   5      229.08      251.31      2.50 o
   5   1   5       94.58      106.91      1.59 o
   6   1   5      238.95      222.87      2.61 o
   7   1   5      120.07      121.17      2.16 o
   8   1   5       45.36       38.70      1.83 o
   9   1   5       19.87       20.48      2.03 o
  10   1   5        2.42        1.79      2.45 o
  11   1   5        0.02        1.13      2.48 o
 -12   2   5        5.04        4.53      1.85 o
 -11   2   5        0.76        0.53      2.17 o
 -10   2   5        1.54        1.66      1.17 o
  -9   2   5       19.43       16.76      1.18 o
  -8   2   5        0.77        0.18      0.53 o
  -7   2   5        6.25        5.07      0.52 o
  -6   2   5       24.85       22.76      0.77 o
  -5   2   5       96.87      105.71      1.34 o
  -4   2   5       52.09       69.26      0.97 o
  -3   2   5      930.41      956.06      7.31 o
  -2   2   5       75.50       87.70      1.54 o
  -1   2   5     1429.47     1650.51     13.02 o
   0   2   5      924.90     1019.98      8.22 o
   1   2   5      862.31      899.77      6.24 o
   2   2   5     1538.97     1712.31     16.23 o
   3   2   5      319.43      317.21      2.88 o
   4   2   5       59.02       55.60      1.09 o
   5   2   5      139.99      141.11      1.87 o
   6   2   5      119.52      104.44      1.77 o
   7   2   5       21.92       30.86      1.41 o
   8   2   5       13.21       11.63      1.12 o
   9   2   5        2.77        1.42      1.55 o
  10   2   5       15.49       16.74      2.75 o
  11   2   5        3.81       -0.26      2.30 o
 -12   3   5        5.20        3.68      2.66 o
 -11   3   5       20.92       21.73      2.23 o
 -10   3   5        4.02        6.43      1.31 o
  -9   3   5        6.78        4.55      0.95 o
  -8   3   5        1.10        1.83      0.71 o
  -7   3   5       47.72       42.20      1.19 o
  -6   3   5      154.74      156.95      2.11 o
  -5   3   5      144.40      165.16      2.42 o
  -4   3   5      130.03      139.65      1.60 o
  -3   3   5      202.75      221.49      2.43 o
  -2   3   5      350.16      364.90      3.32 o
  -1   3   5      330.54      329.04      2.81 o
   0   3   5     1386.99     1676.80     13.32 o
   1   3   5       31.65       31.61      0.83 o
   2   3   5       37.23       42.33      0.94 o
   3   3   5       16.40       16.82      0.62 o
   4   3   5       45.79       41.01      1.05 o
   5   3   5       27.16       27.20      0.97 o
   6   3   5      362.29      343.10      3.60 o
   7   3   5        0.14       -0.76      0.76 o
   8   3   5       52.79       55.32      3.01 o
   9   3   5        8.01        5.17      1.91 o
  10   3   5       12.73       14.08      3.94 o
  11   3   5        4.31        7.38      2.74 o
 -12   4   5        5.19        7.05      1.95 o
 -11   4   5        8.47        6.48      1.84 o
 -10   4   5        7.19        5.02      1.50 o
  -9   4   5        3.43        1.92      0.94 o
  -8   4   5       35.70       35.68      1.57 o
  -7   4   5      143.40      145.76      2.52 o
  -6   4   5        5.14        6.79      0.76 o
  -5   4   5        0.91        2.06      0.46 o
  -4   4   5       13.22       11.33      0.55 o
  -3   4   5       47.72       43.19      0.99 o
  -2   4   5      146.22      146.48      1.78 o
  -1   4   5      608.84      648.62      5.68 o
   0   4   5     1500.61     1534.53     12.44 o
   1   4   5      413.16      490.75      4.56 o
   2   4   5      233.96      251.36      2.80 o
   3   4   5      245.44      257.29      2.63 o
   4   4   5      146.81      143.04      1.98 o
   5   4   5       69.72       69.79      1.51 o
   6   4   5       79.77       74.54      1.81 o
   7   4   5        2.16        1.54      0.98 o
   8   4   5        1.32        2.10      1.26 o
   9   4   5        0.04       -1.31      1.55 o
  10   4   5        1.87        1.63      2.21 o
  11   4   5        4.89        6.27      2.74 o
 -11   5   5        3.81        7.84      3.18 o
 -10   5   5        2.10        2.57      1.51 o
  -9   5   5       19.80       22.66      1.82 o
  -8   5   5       68.39       59.90      2.16 o
  -7   5   5        0.58        0.22      0.67 o
  -6   5   5       15.95       12.47      1.02 o
  -5   5   5       88.82       93.38      1.83 o
  -4   5   5       19.61       18.91      1.03 o
  -3   5   5      204.51      234.73      2.81 o
  -2   5   5        0.28        0.46      0.34 o
  -1   5   5      308.49      338.65      3.46 o
   0   5   5      113.59      109.74      1.69 o
   1   5   5      868.35      909.67      7.93 o
   2   5   5       39.03       41.75      1.05 o
   3   5   5        8.81        7.11      0.63 o
   4   5   5       77.26       76.86      1.62 o
   5   5   5      144.42      135.72      2.15 o
   6   5   5      106.75      107.07      2.33 o
   7   5   5      123.57      119.20      3.27 o
   8   5   5       18.34       18.21      1.81 o
   9   5   5        2.20        0.47      1.66 o
  10   5   5        0.17        4.08      2.42 o
 -11   6   5        0.01        1.47      1.84 o
 -10   6   5        0.00       -1.45      1.45 o
  -9   6   5        8.43        7.30      1.75 o
  -8   6   5        1.13        0.70      1.17 o
  -7   6   5       13.50       15.72      1.29 o
  -6   6   5       19.34       20.33      1.25 o
  -5   6   5      575.78      587.63      6.90 o
  -4   6   5       19.00       15.42      1.28 o
  -3   6   5        9.19        8.97      0.78 o
  -2   6   5      245.10      235.61      3.12 o
  -1   6   5      357.60      372.92      3.89 o
   0   6   5      194.26      178.69      2.38 o
   1   6   5       29.56       29.69      1.02 o
   2   6   5       82.11       76.69      1.64 o
   3   6   5      224.86      231.27      3.01 o
   4   6   5        3.68        4.35      0.63 o
   5   6   5        1.76        2.49      0.79 o
   6   6   5       17.79       12.28      1.48 o
   7   6   5        2.65        1.71      1.34 o
   8   6   5       19.42       21.63      2.68 o
   9   6   5        3.21        1.83      1.76 o
  10   6   5        1.67        3.95      2.46 o
 -10   7   5        0.36        0.61      1.52 o
  -9   7   5        1.17        1.40      1.71 o
  -8   7   5       12.32       17.19      1.83 o
  -7   7   5        0.73        0.02      1.54 o
  -6   7   5        7.39        6.92      1.38 o
  -5   7   5        0.10        1.47      1.08 o
  -4   7   5      196.54      196.43      4.00 o
  -3   7   5      164.53      176.64      3.08 o
  -2   7   5       50.39       49.66      2.08 o
  -1   7   5       14.80       16.32      0.86 o
   0   7   5       24.21       25.43      1.09 o
   1   7   5        3.76        4.25      0.70 o
   2   7   5        8.19        6.41      0.76 o
   3   7   5       48.53       52.13      1.71 o
   4   7   5       15.15       16.51      1.10 o
   5   7   5       50.53       54.16      2.72 o
   6   7   5       53.47       51.46      2.55 o
   7   7   5       38.72       36.31      2.59 o
   8   7   5       12.43        5.24      1.90 o
   9   7   5        7.25       10.03      2.11 o
 -10   8   5        1.59        1.78      2.80 o
  -9   8   5        0.04       -1.43      1.48 o
  -8   8   5        1.49       -0.06      1.40 o
  -7   8   5       37.64       41.80      2.45 o
  -6   8   5       86.52       97.18      3.43 o
  -5   8   5        0.70        3.68      1.33 o
  -4   8   5        0.47        3.77      1.22 o
  -3   8   5        4.45        6.03      1.08 o
  -2   8   5       11.79       11.65      1.17 o
  -1   8   5       42.54       44.49      1.88 o
   0   8   5       20.35       17.52      1.95 o
   1   8   5       49.04       41.86      2.16 o
   2   8   5       65.97       71.22      2.30 o
   3   8   5        0.17        0.12      1.03 o
   4   8   5       65.31       60.10      2.40 o
   5   8   5       36.27       30.95      1.98 o
   6   8   5        0.01       -0.70      1.64 o
   7   8   5       21.21       22.83      2.32 o
   8   8   5        0.02        1.45      1.71 o
   9   8   5        2.22        4.37      1.91 o
  -9   9   5        5.46        3.49      1.92 o
  -8   9   5        0.00        1.04      1.55 o
  -7   9   5        0.17        1.92      1.57 o
  -6   9   5       13.36        9.85      1.82 o
  -5   9   5       18.73       20.43      1.99 o
  -4   9   5        8.52        9.09      1.55 o
  -3   9   5        4.89        4.33      1.34 o
  -2   9   5       16.62       12.03      1.54 o
  -1   9   5       11.84       14.77      2.37 o
   0   9   5       31.75       33.20      2.05 o
   1   9   5        0.31       -0.23      1.18 o
   2   9   5       37.00       37.74      2.25 o
   3   9   5        6.69        9.52      2.33 o
   4   9   5        8.78       13.18      2.34 o
   5   9   5        4.64        3.31      2.17 o
   6   9   5       36.39       34.76      5.74 o
   7   9   5        9.62        6.24      3.80 o
   8   9   5        4.85        8.16      3.52 o
  -8  10   5       21.77       22.92      2.99 o
  -7  10   5        0.70        1.00      2.10 o
  -6  10   5        1.61        3.95      1.73 o
  -5  10   5        0.33        0.67      1.71 o
  -4  10   5        6.41        8.08      1.71 o
  -3  10   5        2.24        1.87      1.37 o
  -2  10   5        0.24       -1.20      1.20 o
  -1  10   5        8.35        4.29      1.51 o
   0  10   5       25.32       24.79      2.07 o
   1  10   5        3.06        8.26      4.30 o
   2  10   5        9.40       11.84      2.70 o
   3  10   5       18.12       20.83      2.70 o
   4  10   5        3.56        1.27      2.99 o
   5  10   5        0.77        4.54      2.59 o
   6  10   5        0.07        5.44      2.32 o
   7  10   5        3.20        3.34      2.36 o
  -6  11   5        0.25        0.42      2.02 o
  -5  11   5        0.05       -0.69      1.59 o
  -4  11   5        0.00       -1.62      1.62 o
  -3  11   5        4.59        3.34      1.64 o
  -2  11   5       11.18       11.63      2.30 o
  -1  11   5        1.75       -1.46      2.00 o
   0  11   5        1.91        0.41      1.84 o
   1  11   5        3.76        3.09      1.99 o
   2  11   5        3.38        3.50      2.22 o
   3  11   5        2.42        2.03      2.26 o
   4  11   5        0.10       -1.90      1.90 o
   5  11   5        0.79       -0.13      1.98 o
  -4  12   5        1.22       -0.14      2.03 o
  -3  12   5        2.73        4.49      2.40 o
  -2  12   5        1.35        0.45      2.00 o
  -1  12   5        6.64        9.85      2.42 o
   0  12   5        0.51        3.00      2.17 o
   1  12   5        4.29        7.09      2.55 o
   2  12   5        1.34        4.19      2.36 o
   3  12   5        0.24       -2.41      2.41 o
 -12   0   6        4.36        8.05      2.37 o
 -11   0   6        8.76        7.44      2.15 o
 -10   0   6        4.57        2.40      1.58 o
  -9   0   6        7.76        8.79      1.12 o
  -8   0   6       13.01       15.14      0.97 o
  -7   0   6      347.09      347.41      4.61 o
  -6   0   6      245.55      243.68      3.33 o
  -5   0   6      178.65      191.63      2.11 o
  -4   0   6       10.83       21.03      0.67 o
  -3   0   6      161.52      141.75      1.61 o
  -2   0   6      115.57       76.44      1.25 o
  -1   0   6     4129.77     4451.88     42.25 o
   0   0   6      921.16      868.50      7.05 o
   1   0   6     3903.62     4047.09     34.15 o
   2   0   6       15.54       32.16      0.90 o
   3   0   6     2104.67     2277.31     19.80 o
   4   0   6        7.20        9.80      0.77 o
   5   0   6      348.53      335.32      4.42 o
   6   0   6      480.34      429.31      5.48 o
   7   0   6       50.42       47.47      2.17 o
   8   0   6       57.47       43.88      4.46 o
   9   0   6       91.73       99.28      7.22 o
  10   0   6        0.05        2.32      3.07 o
  11   0   6        4.71        6.16      3.92 o
 -12   1   6        9.73       11.43      1.99 o
 -11   1   6       16.26       18.89      1.76 o
 -10   1   6       10.69       13.54      1.52 o
  -9   1   6        3.08        3.55      0.57 o
  -8   1   6       22.74       18.88      0.72 o
  -7   1   6      148.00      140.72      1.68 o
  -6   1   6      381.39      393.94      3.48 o
  -5   1   6     1105.06     1117.63      7.65 o
  -4   1   6      202.10      216.96      1.89 o
  -3   1   6        2.51        2.99      0.18 o
  -2   1   6       12.08       32.26      0.62 o
  -1   1   6        0.22        0.14      0.16 o
   0   1   6       11.36       32.30      0.47 o
   1   1   6       16.24       24.34      0.53 o
   2   1   6      339.25      350.67      2.69 o
   3   1   6      302.23      273.72      2.58 o
   4   1   6      399.44      375.75      3.42 o
   5   1   6      582.39      546.07      4.74 o
   6   1   6      227.66      220.30      2.80 o
   7   1   6      154.05      160.22      2.67 o
   8   1   6        0.26        1.73      0.99 o
   9   1   6        0.13        0.81      2.09 o
  10   1   6        6.02        6.12      2.33 o
  11   1   6       12.85       15.34      3.98 o
 -12   2   6        0.42        1.39      1.75 o
 -11   2   6        0.86        1.17      1.39 o
 -10   2   6       22.60       22.90      1.40 o
  -9   2   6       64.53       70.91      1.79 o
  -8   2   6      181.61      166.40      2.60 o
  -7   2   6        8.79       14.56      0.72 o
  -6   2   6       48.63       43.44      0.90 o
  -5   2   6       31.10       27.84      0.73 o
  -4   2   6      184.60      194.36      1.89 o
  -3   2   6      498.44      546.77      4.41 o
  -2   2   6        1.18        1.62      0.38 o
  -1   2   6       86.12       75.76      0.98 o
   0   2   6      328.11      258.70      2.42 o
   1   2   6     2725.34     2933.20     20.37 o
   2   2   6     3632.42     3873.75     25.44 o
   3   2   6       63.55       59.46      0.94 o
   4   2   6        5.46        2.44      0.31 o
   5   2   6       35.58       32.05      1.27 o
   6   2   6      248.05      221.46      2.69 o
   7   2   6      389.79      362.93      5.16 o
   8   2   6      104.98       97.17      2.55 o
   9   2   6        0.59        1.76      1.58 o
  10   2   6        6.77        8.66      2.47 o
  11   2   6        0.19        2.33      2.88 o
 -12   3   6       14.84       16.25      2.24 o
 -11   3   6       19.38       26.39      2.27 o
 -10   3   6       36.59       38.70      2.18 o
  -9   3   6        2.47        1.23      0.83 o
  -8   3   6        4.66        6.05      0.76 o
  -7   3   6      370.27      348.19      3.55 o
  -6   3   6      168.60      177.57      2.25 o
  -5   3   6       28.61       24.77      0.73 o
  -4   3   6       57.57       64.79      0.98 o
  -3   3   6       12.46       13.01      0.44 o
  -2   3   6        0.35        1.70      0.26 o
  -1   3   6      571.42      614.57      7.06 o
   0   3   6     2626.65     2767.62     22.51 o
   1   3   6        4.83        2.70      0.43 o
   2   3   6       96.50       90.04      1.24 o
   3   3   6      167.69      169.66      2.05 o
   4   3   6      148.25      144.81      1.97 o
   5   3   6      500.71      468.28      4.31 o
   6   3   6      164.18      156.31      2.53 o
   7   3   6       16.67       15.52      1.62 o
   8   3   6       10.94       13.84      1.82 o
   9   3   6       15.27       14.27      2.73 o
  10   3   6       20.61       19.96      2.89 o
  11   3   6        3.51        8.53      2.79 o
 -12   4   6        0.02        1.47      1.91 o
 -11   4   6        0.04        3.23      1.67 o
 -10   4   6        5.78        7.28      1.55 o
  -9   4   6       15.39       15.23      1.23 o
  -8   4   6       20.90       27.85      1.38 o
  -7   4   6       43.72       41.58      1.32 o
  -6   4   6      110.87      109.23      1.97 o
  -5   4   6       13.20       18.02      1.02 o
  -4   4   6        0.09        1.20      0.34 o
  -3   4   6        0.53        0.20      0.29 o
  -2   4   6       15.84       21.20      0.66 o
  -1   4   6     1929.20     2160.71     15.99 o
   0   4   6      618.39      623.18      5.55 o
   1   4   6       68.02       67.70      1.16 o
   2   4   6        7.00        1.99      0.47 o
   3   4   6      174.10      174.01      2.32 o
   4   4   6        0.89        1.20      0.49 o
   5   4   6      107.31      111.15      1.96 o
   6   4   6        6.24        5.93      1.13 o
   7   4   6       81.64       69.91      2.22 o
   8   4   6       26.65       29.30      2.82 o
   9   4   6       47.24       47.43      2.92 o
  10   4   6        0.35        0.57      2.23 o
  11   4   6        0.05       -1.13      2.93 o
 -11   5   6        0.27        2.49      1.67 o
 -10   5   6        3.40        4.35      1.49 o
  -9   5   6        0.35        0.94      0.98 o
  -8   5   6        0.84        1.49      0.92 o
  -7   5   6       21.66       17.95      1.06 o
  -6   5   6        4.19        5.80      1.33 o
  -5   5   6      139.16      137.12      2.26 o
  -4   5   6       45.23       41.47      1.08 o
  -3   5   6       67.27       61.01      1.18 o
  -2   5   6      360.18      377.36      4.50 o
  -1   5   6      101.29      114.17      1.86 o
   0   5   6      615.67      611.46      5.74 o
   1   5   6      252.04      259.66      2.77 o
   2   5   6        5.86        6.55      0.63 o
   3   5   6       32.17       29.78      0.94 o
   4   5   6       24.80       17.05      0.85 o
   5   5   6        1.79        1.61      0.70 o
   6   5   6       13.92       18.32      1.34 o
   7   5   6       23.82       27.16      1.90 o
   8   5   6        1.80        2.29      1.75 o
   9   5   6        0.97        1.09      1.70 o
  10   5   6        2.26        6.27      2.67 o
 -11   6   6        1.06       -1.41      1.41 o
 -10   6   6        2.78        3.34      1.52 o
  -9   6   6        0.04        0.68      1.28 o
  -8   6   6        8.51        9.31      1.45 o
  -7   6   6       35.42       43.09      1.94 o
  -6   6   6       17.96       15.37      1.30 o
  -5   6   6       67.82       70.11      2.43 o
  -4   6   6       97.42       91.14      2.99 o
  -3   6   6       56.40       47.53      1.33 o
  -2   6   6      321.43      334.19      3.98 o
  -1   6   6        0.53        0.55      0.50 o
   0   6   6       83.77       90.56      1.63 o
   1   6   6      141.65      148.84      2.17 o
   2   6   6        0.35       -0.48      0.48 o
   3   6   6      130.94      137.91      2.09 o
   4   6   6        2.40        2.56      0.75 o
   5   6   6        0.01       -0.80      0.80 o
   6   6   6       34.11       34.34      2.09 o
   7   6   6        0.22        3.75      1.63 o
   8   6   6       12.96       15.21      3.42 o
   9   6   6        3.35        1.37      1.86 o
  10   6   6        4.19        3.09      2.49 o
 -10   7   6        0.11       -0.54      1.49 o
  -9   7   6        9.21        9.73      1.71 o
  -8   7   6        1.39        1.33      1.31 o
  -7   7   6        2.51        3.89      1.35 o
  -6   7   6        2.02        0.80      1.37 o
  -5   7   6        0.01        0.16      1.08 o
  -4   7   6        8.96       11.19      1.10 o
  -3   7   6       51.69       50.08      1.68 o
  -2   7   6       52.49       54.72      1.54 o
  -1   7   6       12.58       12.05      0.93 o
   0   7   6       27.75       28.41      1.07 o
   1   7   6       66.69       67.66      1.87 o
   2   7   6      117.83      110.40      2.11 o
   3   7   6       33.56       32.91      1.66 o
   4   7   6       11.53       16.75      1.33 o
   5   7   6        0.23       -0.48      1.04 o
   6   7   6        3.71        4.43      1.65 o
   7   7   6        3.65        4.56      1.75 o
   8   7   6        6.97       10.21      2.06 o
   9   7   6        1.51        2.36      1.83 o
  -9   8   6        6.47        5.43      1.71 o
  -8   8   6        0.01        0.46      1.66 o
  -7   8   6       17.54       21.05      1.97 o
  -6   8   6        1.65        1.72      1.37 o
  -5   8   6        6.07        8.16      1.61 o
  -4   8   6       84.67       84.66      2.95 o
  -3   8   6       43.00       32.86      1.65 o
  -2   8   6        4.86        3.14      0.98 o
  -1   8   6        1.06        0.32      0.92 o
   0   8   6        3.50        3.29      1.16 o
   1   8   6        0.18       -1.00      1.00 o
   2   8   6       17.12       24.27      1.82 o
   3   8   6       69.73       67.83      2.33 o
   4   8   6       40.58       40.63      2.35 o
   5   8   6       11.93       10.08      2.21 o
   6   8   6        9.92       15.32      2.02 o
   7   8   6        4.77        5.74      1.86 o
   8   8   6        1.48        5.04      1.96 o
   9   8   6        0.56       -0.46      3.34 o
  -9   9   6        2.59        1.74      1.72 o
  -8   9   6        1.04       -0.88      1.77 o
  -7   9   6        3.36        3.02      1.58 o
  -6   9   6        2.09        4.89      1.62 o
  -5   9   6        0.69        2.08      1.43 o
  -4   9   6        3.71        3.36      1.39 o
  -3   9   6        6.95        3.56      1.34 o
  -2   9   6        0.52       -0.42      1.20 o
  -1   9   6       16.71       17.48      1.68 o
   0   9   6        0.17       -0.34      1.16 o
   1   9   6        0.01        0.02      1.20 o
   2   9   6        2.84        2.22      1.31 o
   3   9   6        2.50        0.52      1.74 o
   4   9   6       29.57       30.21      2.87 o
   5   9   6        9.40        6.68      2.16 o
   6   9   6       11.74       12.79      2.51 o
   7   9   6        5.61        3.02      2.19 o
   8   9   6        3.05        1.50      2.25 o
  -8  10   6        2.53        1.37      1.69 o
  -7  10   6        0.71        2.98      2.12 o
  -6  10   6        0.02        1.98      1.61 o
  -5  10   6        0.48       -0.27      1.46 o
  -4  10   6        5.13        1.91      1.48 o
  -3  10   6        0.87        0.32      1.32 o
  -2  10   6        0.43       -1.17      1.17 o
  -1  10   6        0.87        0.80      1.83 o
   0  10   6        0.09        0.27      1.34 o
   1  10   6        2.20        2.70      3.16 o
   2  10   6        1.47        0.45      1.82 o
   3  10   6        4.10        3.84      1.94 o
   4  10   6        2.65        2.52      3.19 o
   5  10   6        1.18        1.46      2.15 o
   6  10   6        1.31        2.74      2.22 o
   7  10   6        3.22        4.64      2.35 o
  -6  11   6        1.00        2.25      1.82 o
  -5  11   6        4.09        6.86      1.88 o
  -4  11   6        0.15       -0.83      1.47 o
  -3  11   6        0.73       -0.13      1.54 o
  -2  11   6        3.02        0.06      1.44 o
  -1  11   6        8.28        9.09      2.73 o
   0  11   6        2.45        1.42      1.86 o
   1  11   6        0.21        1.11      2.30 o
   2  11   6        0.60        2.15      2.08 o
   3  11   6        2.18        3.23      2.19 o
   4  11   6        4.70        2.01      2.32 o
   5  11   6        2.67       -1.92      1.92 o
  -4  12   6        1.81        2.55      2.05 o
  -3  12   6        0.14        1.28      1.91 o
  -2  12   6        0.03       -1.77      2.20 o
  -1  12   6        2.07        0.77      2.05 o
   0  12   6        0.08        4.09      2.26 o
   1  12   6        0.07        1.37      2.03 o
   2  12   6        0.16        4.25      2.28 o
   3  12   6        1.61        0.98      2.17 o
 -12   1   7        2.94       -0.19      1.67 o
 -11   1   7        0.04       -0.75      1.23 o
 -10   1   7        8.38        7.63      1.22 o
  -9   1   7       10.91        8.80      0.94 o
  -8   1   7        9.41        8.84      0.77 o
  -7   1   7        0.02        1.02      0.55 o
  -6   1   7        4.80        7.01      0.50 o
  -5   1   7      382.60      411.84      3.31 o
  -4   1   7      913.07     1024.35      7.78 o
  -3   1   7       16.49       23.07      0.36 o
  -2   1   7      243.33      255.49      2.56 o
  -1   1   7     1099.98     1167.94      8.73 o
   0   1   7       48.35       39.81      0.55 o
   1   1   7      159.53      183.98      1.58 o
   2   1   7       12.48       14.04      0.48 o
   3   1   7      138.44      155.39      1.69 o
   4   1   7       23.93       20.76      0.72 o
   5   1   7        3.61        3.98      0.52 o
   6   1   7       14.20       13.67      0.77 o
   7   1   7       50.71       49.27      1.79 o
   8   1   7        0.63        0.57      1.00 o
   9   1   7        4.47        2.88      1.56 o
  10   1   7        0.01        0.94      3.67 o
  11   1   7        0.78        0.90      2.51 o
 -12   2   7        1.73        2.28      1.72 o
 -11   2   7        1.29        2.01      1.36 o
 -10   2   7        1.98        3.97      1.21 o
  -9   2   7        6.83        5.39      0.91 o
  -8   2   7       20.18       19.13      0.99 o
  -7   2   7       13.73       15.02      0.77 o
  -6   2   7       22.88       24.31      0.72 o
  -5   2   7        3.83        7.67      0.44 o
  -4   2   7      276.32      274.65      2.45 o
  -3   2   7      273.02      307.15      3.54 o
  -2   2   7       87.56       89.11      1.42 o
  -1   2   7      955.04     1020.83      8.31 o
   0   2   7      222.27      276.64      2.49 o
   1   2   7        0.03        0.09      0.22 o
   2   2   7       50.21       51.98      0.84 o
   3   2   7        0.00       -0.15      0.32 o
   4   2   7       43.21       43.14      0.95 o
   5   2   7       26.83       25.90      0.94 o
   6   2   7       25.39       23.67      1.14 o
   7   2   7      161.26      151.93      3.58 o
   8   2   7       17.53       19.80      1.45 o
   9   2   7        2.27       -1.42      1.52 o
  10   2   7        1.59        2.86      2.47 o
  11   2   7        0.06       -0.51      2.46 o
 -12   3   7        3.49        5.89      1.90 o
 -11   3   7        1.30       -0.04      1.50 o
 -10   3   7        1.22        1.64      1.76 o
  -9   3   7        0.78        1.40      0.74 o
  -8   3   7       12.12       10.88      0.94 o
  -7   3   7      125.59      113.66      1.75 o
  -6   3   7      282.36      281.07      2.89 o
  -5   3   7       21.62       21.95      0.67 o
  -4   3   7       12.49       12.58      0.47 o
  -3   3   7       16.61       24.84      0.64 o
  -2   3   7       27.28       23.66      0.62 o
  -1   3   7      202.51      209.78      2.38 o
   0   3   7      221.65      214.05      2.79 o
   1   3   7        8.12        8.47      0.51 o
   2   3   7       95.24       85.67      1.25 o
   3   3   7        0.72        1.07      0.40 o
   4   3   7      103.68      111.36      1.63 o
   5   3   7        3.63        4.88      0.62 o
   6   3   7       49.57       53.52      1.75 o
   7   3   7        3.38        2.70      1.05 o
   8   3   7        7.19        4.70      1.65 o
   9   3   7        0.44        1.03      1.63 o
  10   3   7        8.17        6.38      3.96 o
  11   3   7        1.71        2.12      2.73 o
 -12   4   7        0.61        1.84      2.62 o
 -11   4   7       30.42       36.24      2.47 o
 -10   4   7        1.44        1.09      1.34 o
  -9   4   7        2.07        2.79      1.07 o
  -8   4   7       47.22       46.68      1.52 o
  -7   4   7        5.15        4.56      0.80 o
  -6   4   7      197.90      187.25      2.50 o
  -5   4   7      119.63      102.08      1.56 o
  -4   4   7        1.36        2.58      0.42 o
  -3   4   7       28.41       34.77      0.77 o
  -2   4   7      284.43      304.78      3.41 o
  -1   4   7      259.29      278.73      2.62 o
   0   4   7     1513.91     1532.45     13.49 o
   1   4   7      149.89      139.52      1.77 o
   2   4   7      197.29      187.96      2.24 o
   3   4   7       13.88       15.78      0.80 o
   4   4   7       12.38       12.53      0.78 o
   5   4   7       42.26       45.22      1.32 o
   6   4   7      363.19      359.51      5.12 o
   7   4   7        0.15        1.09      1.04 o
   8   4   7       24.68       23.20      2.72 o
   9   4   7       14.23       14.69      2.15 o
  10   4   7        0.07       -0.23      2.37 o
 -11   5   7       11.09       17.37      2.04 o
 -10   5   7        0.15        0.65      1.36 o
  -9   5   7        3.06        2.01      1.22 o
  -8   5   7      111.31      104.17      2.45 o
  -7   5   7       16.47       16.05      1.09 o
  -6   5   7       95.30       85.13      2.29 o
  -5   5   7      269.82      256.92      3.31 o
  -4   5   7        9.40        9.96      0.87 o
  -3   5   7       47.76       53.36      1.11 o
  -2   5   7      107.51      107.25      1.61 o
  -1   5   7       77.54       71.02      1.26 o
   0   5   7      496.43      464.89      4.53 o
   1   5   7       81.43       78.38      1.37 o
   2   5   7      111.00      112.28      1.63 o
   3   5   7       93.01       91.60      1.63 o
   4   5   7       10.80       13.37      0.90 o
   5   5   7        2.85        3.21      0.85 o
   6   5   7       10.95        9.69      1.19 o
   7   5   7       13.39       14.39      1.89 o
   8   5   7        0.00       -0.08      1.62 o
   9   5   7        4.61        2.56      1.83 o
  10   5   7        0.61        0.41      2.05 o
 -11   6   7        0.01        2.33      1.56 o
 -10   6   7       14.58       12.63      1.85 o
  -9   6   7       18.46       21.53      2.04 o
  -8   6   7       16.62       13.18      1.56 o
  -7   6   7        2.20        5.61      1.14 o
  -6   6   7        0.43       -0.87      0.87 o
  -5   6   7       72.35       74.98      2.28 o
  -4   6   7      309.38      300.75      3.80 o
  -3   6   7        2.42        0.29      0.54 o
  -2   6   7      155.09      154.25      2.41 o
  -1   6   7      313.75      307.18      3.79 o
   0   6   7       61.20       63.46      1.39 o
   1   6   7       50.73       54.75      1.25 o
   2   6   7        4.06        3.98      0.57 o
   3   6   7        7.04        3.64      0.62 o
   4   6   7       64.70       74.28      1.91 o
   5   6   7        3.39        3.73      1.01 o
   6   6   7        1.30        3.38      1.70 o
   7   6   7       53.38       49.91      2.82 o
   8   6   7       30.36       30.12      2.58 o
   9   6   7        0.77       -0.18      2.43 o
  10   6   7        3.18        2.45      2.01 o
 -10   7   7        3.18        0.24      1.59 o
  -9   7   7        1.82       -0.67      1.28 o
  -8   7   7        0.42        0.96      1.29 o
  -7   7   7       29.97       30.85      3.24 o
  -6   7   7       54.23       57.33      2.50 o
  -5   7   7        0.04        0.80      1.39 o
  -4   7   7      302.01      298.72      4.30 o
  -3   7   7       21.97       21.58      1.22 o
  -2   7   7        1.95        1.99      0.70 o
  -1   7   7       87.75       73.34      1.77 o
   0   7   7       85.88       81.94      1.93 o
   1   7   7       44.44       39.96      1.31 o
   2   7   7      271.58      275.07      3.76 o
   3   7   7       22.80       19.32      1.46 o
   4   7   7       34.83       35.53      1.61 o
   5   7   7        1.03        1.14      1.12 o
   6   7   7        0.44        0.37      1.60 o
   7   7   7        1.83        1.70      1.62 o
   8   7   7        0.70        0.62      1.75 o
   9   7   7        1.04        0.42      1.88 o
  -9   8   7        0.04       -1.44      1.44 o
  -8   8   7        3.28        8.79      1.73 o
  -7   8   7        1.50        4.04      1.76 o
  -6   8   7        1.11        0.27      1.30 o
  -5   8   7        7.27        6.53      1.79 o
  -4   8   7       12.14       11.88      1.80 o
  -3   8   7       13.47       13.37      1.26 o
  -2   8   7       86.88       87.54      2.43 o
  -1   8   7       55.00       58.54      2.04 o
   0   8   7       56.80       61.78      2.75 o
   1   8   7       18.51       21.62      1.70 o
   2   8   7        2.45        3.21      1.24 o
   3   8   7        1.40        1.06      1.18 o
   4   8   7        4.15        5.93      1.52 o
   5   8   7       44.72       44.62      2.58 o
   6   8   7       20.36       21.47      2.72 o
   7   8   7        3.60        1.96      2.62 o
   8   8   7        0.22        1.15      2.31 o
  -9   9   7        1.74       -0.41      1.60 o
  -8   9   7       12.13       14.55      2.58 o
  -7   9   7        1.37        2.70      1.89 o
  -6   9   7        6.28       12.68      1.84 o
  -5   9   7       25.58       28.40      2.14 o
  -4   9   7        0.77       -0.84      1.19 o
  -3   9   7        0.44       -1.11      1.11 o
  -2   9   7       21.39       24.80      1.88 o
  -1   9   7        0.13       -0.29      1.16 o
   0   9   7        7.37        9.39      1.52 o
   1   9   7       27.93       23.72      1.92 o
   2   9   7        0.11        2.04      2.21 o
   3   9   7      101.07      102.44      4.35 o
   4   9   7        3.71        2.85      2.06 o
   5   9   7        2.58        0.77      2.04 o
   6   9   7        0.01        0.21      4.12 o
   7   9   7        3.90        3.52      2.22 o
  -7  10   7        0.90        2.78      4.41 o
  -6  10   7        4.96        6.88      1.80 o
  -5  10   7        0.67       -1.39      1.44 o
  -4  10   7        0.63       -1.43      1.55 o
  -3  10   7       13.16       13.04      1.72 o
  -2  10   7        0.41       -0.08      1.69 o
  -1  10   7        0.93        1.80      1.38 o
   0  10   7       29.50       34.26      2.75 o
   1  10   7        4.38        7.77      2.73 o
   2  10   7        2.24        4.58      2.03 o
   3  10   7        1.53        2.15      2.06 o
   4  10   7        1.76        1.42      2.01 o
   5  10   7        6.02        4.71      2.30 o
   6  10   7        5.02        4.30      2.43 o
  -6  11   7        1.97        5.20      1.79 o
  -5  11   7        3.99        5.24      1.80 o
  -4  11   7        6.57        9.90      1.86 o
  -3  11   7        0.72        2.01      1.60 o
  -2  11   7        0.60       -0.28      1.51 o
  -1  11   7        1.89        3.25      2.02 o
   0  11   7        0.01       -1.10      1.86 o
   1  11   7        3.04        8.69      2.24 o
   2  11   7        5.03        6.24      2.31 o
   3  11   7        0.17       -0.34      2.04 o
   4  11   7        0.50        1.02      2.15 o
   5  11   7        0.11        1.57      2.25 o
  -4  12   7        1.83       -0.05      1.97 o
  -3  12   7        0.02       -0.90      1.82 o
  -2  12   7        5.48        4.16      3.12 o
  -1  12   7        5.11        6.28      2.29 o
   0  12   7        0.72       -1.19      1.93 o
   1  12   7        0.04       -1.73      2.27 o
   2  12   7        0.00        0.36      2.11 o
   3  12   7        0.17        0.64      2.16 o
 -12   0   8       11.49       11.76      2.44 o
 -11   0   8        4.16        4.02      1.97 o
 -10   0   8        5.34        2.96      1.61 o
  -9   0   8        6.03        2.38      1.27 o
  -8   0   8       32.21       34.43      1.02 o
  -7   0   8        1.93        1.86      0.52 o
  -6   0   8       82.37       86.52      2.82 o
  -5   0   8      389.89      359.53      5.28 o
  -4   0   8      734.14      767.28      8.36 o
  -3   0   8      769.01      798.47      9.84 o
  -2   0   8     2536.61     2448.22     23.24 o
  -1   0   8       80.96       71.40      1.06 o
   0   0   8     1356.19     1562.32     14.74 o
   1   0   8      254.68      300.06      4.19 o
   2   0   8       63.18       74.48      1.32 o
   3   0   8      836.29      924.98      9.53 o
   4   0   8      130.01      149.30      2.51 o
   5   0   8      161.66      158.73      2.80 o
   6   0   8      137.82      129.10      2.98 o
   7   0   8      273.11      257.88      5.38 o
   8   0   8       82.17       78.41      7.27 o
   9   0   8       26.93       30.89      2.91 o
  10   0   8       11.68       12.75      4.08 o
  11   0   8        8.15        5.99      3.94 o
 -12   1   8        1.78        1.60      1.50 o
 -11   1   8        0.92       -1.20      1.20 o
 -10   1   8        6.49        5.38      1.19 o
  -9   1   8        9.62        8.91      0.86 o
  -8   1   8       36.66       36.46      1.51 o
  -7   1   8      162.94      161.45      2.21 o
  -6   1   8      295.99      298.60      2.78 o
  -5   1   8      701.84      666.43      6.25 o
  -4   1   8       94.45       83.92      1.00 o
  -3   1   8       31.63       42.19      0.90 o
  -2   1   8      707.97      742.58      5.68 o
  -1   1   8     4658.03     4892.56     34.01 o
   0   1   8     1684.63     1728.07     10.98 o
   1   1   8     1342.92     1260.01      8.65 o
   2   1   8        0.59        0.74      0.28 o
   3   1   8      128.71      107.40      1.31 o
   4   1   8        3.43        1.95      0.38 o
   5   1   8        0.31        0.20      0.45 o
   6   1   8        0.52        0.22      0.59 o
   7   1   8       22.26       21.86      2.13 o
   8   1   8       22.64       24.66      1.77 o
   9   1   8       17.07       17.37      2.16 o
  10   1   8       10.69       15.14      2.93 o
  11   1   8        2.66        5.09      2.72 o
 -12   2   8       12.54        9.71      2.04 o
 -11   2   8       21.06       22.53      1.96 o
 -10   2   8       25.50       33.41      1.80 o
  -9   2   8        7.86       12.20      1.02 o
  -8   2   8       12.42       10.34      0.82 o
  -7   2   8      106.12       94.01      1.69 o
  -6   2   8       58.76       60.53      1.02 o
  -5   2   8      279.23      285.50      2.65 o
  -4   2   8      150.58      146.52      1.49 o
  -3   2   8      663.47      668.76      7.63 o
  -2   2   8      334.32      444.07      5.33 o
  -1   2   8       34.30       34.95      0.70 o
   0   2   8      451.06      428.97      3.82 o
   1   2   8      594.95      597.45      4.45 o
   2   2   8        8.92        8.43      0.72 o
   3   2   8      260.44      297.53      2.72 o
   4   2   8       46.34       36.79      0.88 o
   5   2   8      169.54      159.35      2.13 o
   6   2   8      401.38      388.57      4.59 o
   7   2   8       59.75       68.05      2.49 o
   8   2   8       16.34       15.86      1.40 o
   9   2   8        0.20       -1.38      1.38 o
  10   2   8        0.00       -0.27      2.77 o
  11   2   8        2.66        1.35      2.51 o
 -12   3   8       13.20       18.93      2.26 o
 -11   3   8        1.45        2.78      1.58 o
 -10   3   8        0.02        0.38      1.10 o
  -9   3   8       61.81       62.17      2.88 o
  -8   3   8       72.61       82.32      1.82 o
  -7   3   8      170.71      170.04      2.50 o
  -6   3   8      170.08      189.19      2.37 o
  -5   3   8        2.80        4.04      0.46 o
  -4   3   8       68.96       66.51      0.96 o
  -3   3   8      273.01      293.64      2.77 o
  -2   3   8      238.95      280.60      2.94 o
  -1   3   8       28.29       37.70      0.74 o
   0   3   8       29.53       28.59      0.69 o
   1   3   8      770.67      800.23      6.48 o
   2   3   8      978.35      942.02      7.21 o
   3   3   8      184.26      172.97      1.92 o
   4   3   8        4.20        4.18      0.50 o
   5   3   8       31.38       29.29      1.05 o
   6   3   8      220.51      204.28      3.61 o
   7   3   8        7.69        7.81      1.35 o
   8   3   8       25.01       23.62      1.84 o
   9   3   8        3.61        3.49      1.66 o
  10   3   8        1.38       -2.25      2.25 o
  11   3   8        1.71        5.45      2.79 o
 -12   4   8        0.04       -0.58      2.78 o
 -11   4   8        7.49       11.01      1.85 o
 -10   4   8        5.99        6.99      1.55 o
  -9   4   8       35.75       38.33      1.83 o
  -8   4   8        5.12        6.87      0.86 o
  -7   4   8        5.91        3.92      0.86 o
  -6   4   8       41.09       42.97      1.49 o
  -5   4   8      540.73      541.14      5.01 o
  -4   4   8        2.27        2.37      0.36 o
  -3   4   8       39.77       37.07      0.78 o
  -2   4   8       63.89       68.83      1.12 o
  -1   4   8      587.25      595.68      5.82 o
   0   4   8       48.34       72.78      1.44 o
   1   4   8       37.87       33.61      0.93 o
   2   4   8      168.68      181.67      2.22 o
   3   4   8       36.06       36.90      1.07 o
   4   4   8       98.79       88.24      1.77 o
   5   4   8      281.41      276.99      3.83 o
   6   4   8        0.29        1.45      1.01 o
   7   4   8       70.23       65.54      2.50 o
   8   4   8        2.94        1.45      1.62 o
   9   4   8        0.03        1.86      1.88 o
  10   4   8        2.08        1.02      1.94 o
 -11   5   8        7.10        4.70      1.69 o
 -10   5   8        3.80        3.81      1.62 o
  -9   5   8        1.93        2.16      1.24 o
  -8   5   8       18.42       24.14      1.46 o
  -7   5   8      189.40      186.71      4.12 o
  -6   5   8       28.65       34.30      1.57 o
  -5   5   8      187.80      216.52      3.56 o
  -4   5   8      125.20      116.72      2.19 o
  -3   5   8        0.02       -0.23      0.35 o
  -2   5   8       17.80       16.21      0.68 o
  -1   5   8      642.38      672.28      6.68 o
   0   5   8       13.26       11.20      0.64 o
   1   5   8       23.04       24.85      0.82 o
   2   5   8       77.36       71.49      1.33 o
   3   5   8      123.27      111.28      1.85 o
   4   5   8       26.71       28.26      1.63 o
   5   5   8       55.95       51.23      2.43 o
   6   5   8       14.70       15.77      1.58 o
   7   5   8       21.89       19.93      2.14 o
   8   5   8        4.92        3.94      1.77 o
   9   5   8        9.78       12.78      2.28 o
  10   5   8        1.57       -0.99      2.15 o
 -11   6   8        0.52        2.71      2.06 o
 -10   6   8        6.72        8.88      1.63 o
  -9   6   8        3.03        2.62      1.34 o
  -8   6   8       18.99       22.43      1.70 o
  -7   6   8        0.05        0.03      1.36 o
  -6   6   8       18.01       23.40      1.44 o
  -5   6   8       23.95       28.56      1.50 o
  -4   6   8       93.49      109.17      2.07 o
  -3   6   8        5.64        6.27      0.71 o
  -2   6   8      126.86      116.18      2.04 o
  -1   6   8      132.23      133.20      2.26 o
   0   6   8       73.75       72.84      1.51 o
   1   6   8        8.59        9.67      0.86 o
   2   6   8      104.28       96.46      1.74 o
   3   6   8       26.57       25.82      1.13 o
   4   6   8        7.07        6.96      1.01 o
   5   6   8        0.02        0.00      1.12 o
   6   6   8       83.27       86.95      2.87 o
   7   6   8        0.10       -0.22      1.64 o
   8   6   8        0.58       -1.00      2.01 o
   9   6   8        0.50       -0.18      1.84 o
 -10   7   8        1.45        0.52      1.52 o
  -9   7   8        1.57        0.37      1.34 o
  -8   7   8       12.47       15.04      1.65 o
  -7   7   8        0.08        0.30      1.54 o
  -6   7   8        2.83        5.23      1.34 o
  -5   7   8        0.10       -0.50      1.44 o
  -4   7   8       17.88       18.20      1.39 o
  -3   7   8        0.71       -0.72      0.72 o
  -2   7   8       64.78       74.65      2.06 o
  -1   7   8      113.39      106.33      3.05 o
   0   7   8        3.20        3.90      0.77 o
   1   7   8        1.19        0.35      0.75 o
   2   7   8       79.30       84.40      2.17 o
   3   7   8       42.07       38.84      1.93 o
   4   7   8        1.76        2.62      1.04 o
   5   7   8       16.12       13.89      1.51 o
   6   7   8        6.48        5.37      1.78 o
   7   7   8       10.89       16.36      2.28 o
   8   7   8        4.47        5.04      1.93 o
   9   7   8        0.59        2.68      1.99 o
  -9   8   8        2.42        4.10      1.61 o
  -8   8   8        9.36       12.33      1.70 o
  -7   8   8       13.89       15.44      3.40 o
  -6   8   8        0.21        1.02      1.33 o
  -5   8   8        1.17        1.46      1.25 o
  -4   8   8        0.09        0.39      1.15 o
  -3   8   8        4.26        5.17      1.26 o
  -2   8   8        1.73        3.26      0.98 o
  -1   8   8       24.93       22.84      2.48 o
   0   8   8        0.15        0.37      1.09 o
   1   8   8        4.41        3.39      1.24 o
   2   8   8       39.58       43.28      2.30 o
   3   8   8       12.09        9.88      1.51 o
   4   8   8        5.40        3.82      1.51 o
   5   8   8        0.54        0.31      1.91 o
   6   8   8        0.63       -0.20      3.19 o
   7   8   8        0.08       -0.95      2.66 o
   8   8   8        0.66       -0.69      2.22 o
  -8   9   8        0.00        1.45      3.32 o
  -7   9   8        0.67       -0.96      1.65 o
  -6   9   8        5.02        7.42      1.62 o
  -5   9   8        0.34        0.03      1.97 o
  -4   9   8        0.25       -0.84      1.19 o
  -3   9   8        8.07        9.33      1.47 o
  -2   9   8        0.48       -1.04      1.04 o
  -1   9   8        0.84        1.60      1.33 o
   0   9   8        6.05        9.54      1.55 o
   1   9   8       35.39       36.65      2.23 o
   2   9   8        3.94        2.40      1.41 o
   3   9   8        0.70        0.13      4.98 o
   4   9   8        0.10       -0.73      2.87 o
   5   9   8        3.34        1.48      2.18 o
   6   9   8        0.66        4.34      2.60 o
   7   9   8        2.01        0.92      2.61 o
  -7  10   8        0.60        0.40      2.22 o
  -6  10   8        4.70        4.14      3.21 o
  -5  10   8        3.16       -0.47      2.50 o
  -4  10   8        0.05       -0.55      1.37 o
  -3  10   8        1.90        3.03      1.43 o
  -2  10   8        5.10        3.53      1.44 o
  -1  10   8        3.76        4.38      1.51 o
   0  10   8        3.34        3.11      1.52 o
   1  10   8        1.17        1.68      1.53 o
   2  10   8        9.61        9.69      2.29 o
   3  10   8        2.80        0.22      2.06 o
   4  10   8        3.86        2.63      2.64 o
   5  10   8        0.68       -0.72      2.07 o
   6  10   8        0.80        1.33      2.17 o
  -6  11   8        1.11        0.70      2.13 o
  -5  11   8        4.86        5.13      1.88 o
  -4  11   8        1.66        0.97      1.58 o
  -3  11   8        1.14       -0.77      1.97 o
  -2  11   8        0.02       -1.31      1.31 o
  -1  11   8        0.57       -1.10      1.46 o
   0  11   8        6.08        4.63      2.15 o
   1  11   8        4.31        3.21      3.21 o
   2  11   8        6.62        7.85      2.31 o
   3  11   8        5.59        4.29      2.43 o
   4  11   8        2.14        2.75      2.22 o
   5  11   8        0.01        3.10      2.39 o
  -3  12   8        0.15       -0.89      1.92 o
  -2  12   8        0.86        1.36      1.89 o
  -1  12   8        0.10        0.38      2.08 o
   0  12   8        0.14       -0.07      2.07 o
   1  12   8        0.04       -0.21      2.43 o
   2  12   8        0.14       -0.50      2.03 o
 -12   1   9        2.55        1.57      1.71 o
 -11   1   9        0.04       -1.15      1.15 o
 -10   1   9        0.41        1.17      1.24 o
  -9   1   9        4.76        3.32      0.98 o
  -8   1   9        6.54        7.85      0.64 o
  -7   1   9        4.94        3.90      0.53 o
  -6   1   9        7.31        7.94      0.52 o
  -5   1   9       85.78       93.86      1.01 o
  -4   1   9      105.86      115.17      1.15 o
  -3   1   9       98.30       90.57      0.97 o
  -2   1   9        1.76        1.90      0.22 o
  -1   1   9        1.30        1.89      0.28 o
   0   1   9      349.25      330.45      2.48 o
   1   1   9      551.78      653.56      4.81 o
   2   1   9      424.54      466.50      3.54 o
   3   1   9        0.14        0.23      0.36 o
   4   1   9       15.44       15.53      0.65 o
   5   1   9       10.94       12.23      0.72 o
   6   1   9       10.78        8.53      0.99 o
   7   1   9       16.50       21.18      1.47 o
   8   1   9        1.54        1.86      1.15 o
   9   1   9       14.03       17.49      2.59 o
  10   1   9        0.34        0.43      3.33 o
  11   1   9        1.62        1.11      2.55 o
 -12   2   9        2.18        2.55      1.80 o
 -11   2   9        5.58        6.86      2.08 o
 -10   2   9        2.44        5.22      1.19 o
  -9   2   9        0.69        1.64      0.78 o
  -8   2   9       42.03       38.07      1.46 o
  -7   2   9       11.29        9.77      0.74 o
  -6   2   9       10.82        6.61      0.47 o
  -5   2   9      337.08      301.49      2.55 o
  -4   2   9       35.21       38.60      1.18 o
  -3   2   9        3.39        8.30      0.63 o
  -2   2   9       19.46       15.02      0.48 o
  -1   2   9       54.56       71.45      1.13 o
   0   2   9       55.97       64.43      0.99 o
   1   2   9      356.82      361.90      2.97 o
   2   2   9       38.35       36.06      0.87 o
   3   2   9      158.47      172.47      1.91 o
   4   2   9        4.17        3.94      0.47 o
   5   2   9       12.83        9.76      0.70 o
   6   2   9       22.33       21.51      1.58 o
   7   2   9       31.51       27.91      2.36 o
   8   2   9        7.01        8.16      1.47 o
   9   2   9        0.53        0.96      1.57 o
  10   2   9        0.47       -1.53      2.11 o
  11   2   9        0.84       -1.26      2.50 o
 -12   3   9        0.81       -0.39      1.63 o
 -11   3   9        4.57        5.50      1.45 o
 -10   3   9        5.35        4.89      1.21 o
  -9   3   9       10.90       10.82      1.03 o
  -8   3   9       36.92       36.00      1.28 o
  -7   3   9        0.45        0.16      0.61 o
  -6   3   9      175.90      173.90      2.23 o
  -5   3   9       80.94       78.41      1.13 o
  -4   3   9       54.11       54.12      1.12 o
  -3   3   9      261.30      270.33      3.86 o
  -2   3   9       87.93       83.10      1.10 o
  -1   3   9       29.70       27.34      0.67 o
   0   3   9      864.06      852.61      6.85 o
   1   3   9      250.61      251.30      2.58 o
   2   3   9      725.01      760.71      6.03 o
   3   3   9        1.66        2.47      0.46 o
   4   3   9       50.12       47.70      1.22 o
   5   3   9       76.83       70.14      1.60 o
   6   3   9       73.89       70.00      2.46 o
   7   3   9        0.59        0.20      1.09 o
   8   3   9        7.02        7.88      1.43 o
   9   3   9        0.59        1.38      1.67 o
  10   3   9        2.75        4.76      1.99 o
 -11   4   9        4.85        6.94      1.72 o
 -10   4   9        0.07        0.22      1.07 o
  -9   4   9        2.09        1.31      1.02 o
  -8   4   9       36.99       28.80      1.18 o
  -7   4   9      165.70      136.15      2.45 o
  -6   4   9      278.08      261.14      4.67 o
  -5   4   9      239.89      267.48      2.85 o
  -4   4   9       74.23       60.79      1.03 o
  -3   4   9        0.01       -0.06      0.27 o
  -2   4   9       26.42       26.88      0.72 o
  -1   4   9        2.61        2.73      0.45 o
   0   4   9       41.80       54.24      1.26 o
   1   4   9       11.56        8.35      0.59 o
   2   4   9      300.41      290.51      3.10 o
   3   4   9       61.28       59.88      1.36 o
   4   4   9      186.11      198.05      2.63 o
   5   4   9      160.05      156.44      3.06 o
   6   4   9        0.63        0.27      1.05 o
   7   4   9        0.00        1.03      1.17 o
   8   4   9        4.22        3.04      1.69 o
   9   4   9        4.92        2.92      3.31 o
  10   4   9        0.69       -1.76      1.79 o
 -11   5   9        0.07        0.27      1.49 o
 -10   5   9       20.10       17.54      1.82 o
  -9   5   9       16.01       14.60      1.53 o
  -8   5   9        2.21        2.75      1.36 o
  -7   5   9        7.29        5.34      1.22 o
  -6   5   9       43.65       41.70      1.69 o
  -5   5   9        0.46        1.24      0.76 o
  -4   5   9       56.69       52.66      1.28 o
  -3   5   9       18.54       14.00      0.63 o
  -2   5   9        3.40        2.03      0.44 o
  -1   5   9      125.31      124.36      2.46 o
   0   5   9      348.28      331.27      6.13 o
   1   5   9       71.05       70.14      1.36 o
   2   5   9      326.41      330.15      3.51 o
   3   5   9        5.01        4.48      0.71 o
   4   5   9       15.41       23.15      1.31 o
   5   5   9       93.30       91.30      2.74 o
   6   5   9        5.09        6.20      1.30 o
   7   5   9       80.67       75.53      7.02 o
   8   5   9        4.67        4.55      1.88 o
   9   5   9        0.24       -1.88      1.88 o
  10   5   9        0.63        2.13      2.05 o
 -11   6   9        0.02        0.05      1.44 o
 -10   6   9        0.01        1.20      1.34 o
  -9   6   9        2.71        2.35      1.30 o
  -8   6   9       11.85       14.35      1.35 o
  -7   6   9       11.70       13.06      1.46 o
  -6   6   9       25.99       23.38      1.44 o
  -5   6   9      285.50      252.25      4.24 o
  -4   6   9      288.12      274.00      4.00 o
  -3   6   9       19.94       14.17      0.87 o
  -2   6   9       33.90       38.76      1.27 o
  -1   6   9      110.51       95.30      2.21 o
   0   6   9       11.44        6.73      0.71 o
   1   6   9      109.39       91.54      1.56 o
   2   6   9        9.39       11.34      0.85 o
   3   6   9       10.60       10.13      1.17 o
   4   6   9       38.87       53.75      2.12 o
   5   6   9        3.54        4.91      1.18 o
   6   6   9      118.40      123.12      4.34 o
   7   6   9       10.86        8.56      2.06 o
   8   6   9        2.18        0.93      1.89 o
   9   6   9        4.07        0.51      2.00 o
 -10   7   9        0.13       -1.40      1.40 o
  -9   7   9       19.08       19.36      1.91 o
  -8   7   9       20.74       21.03      1.80 o
  -7   7   9       14.91       15.88      2.27 o
  -6   7   9       18.17       23.55      1.72 o
  -5   7   9        5.90       10.56      2.32 o
  -4   7   9        5.08        6.14      1.09 o
  -3   7   9       64.95       47.48      1.82 o
  -2   7   9      421.31      408.15      5.35 o
  -1   7   9        5.36        5.31      0.90 o
   0   7   9       86.22       91.90      2.02 o
   1   7   9       13.44       18.27      1.44 o
   2   7   9        2.71        6.07      1.75 o
   3   7   9        1.12        1.99      1.23 o
   4   7   9        6.40        6.31      1.42 o
   5   7   9        5.90        3.47      1.25 o
   6   7   9       21.15       25.57      2.36 o
   7   7   9        6.19        2.95      2.28 o
   8   7   9       13.57        8.11      2.47 o
   9   7   9        9.75        9.90      2.83 o
  -9   8   9        0.27       -0.24      1.38 o
  -8   8   9        0.39        2.97      1.84 o
  -7   8   9       15.30       13.21      2.09 o
  -6   8   9       23.05       24.31      1.96 o
  -5   8   9        3.30        5.24      1.34 o
  -4   8   9       15.20       17.71      1.62 o
  -3   8   9       70.21       76.85      2.75 o
  -2   8   9        3.96        6.03      1.09 o
  -1   8   9       10.84        7.79      1.90 o
   0   8   9       17.23       15.32      1.78 o
   1   8   9        0.04       -0.02      1.13 o
   2   8   9        9.99        8.61      1.48 o
   3   8   9        6.70        8.43      1.56 o
   4   8   9        4.49        7.50      1.57 o
   5   8   9       19.02       16.08      2.55 o
   6   8   9        5.60        1.76      2.15 o
   7   8   9        5.48        5.19      2.43 o
   8   8   9        1.11       -0.76      2.27 o
  -8   9   9        0.02       -0.31      1.89 o
  -7   9   9        0.34       -1.57      1.70 o
  -6   9   9        0.67        3.79      2.27 o
  -5   9   9        0.38       -0.33      1.73 o
  -4   9   9        2.17       -1.01      1.16 o
  -3   9   9        1.46        1.98      1.23 o
  -2   9   9        6.23        4.77      1.55 o
  -1   9   9       80.41       79.48      2.99 o
   0   9   9       13.80       17.83      1.84 o
   1   9   9       13.81       17.87      1.87 o
   2   9   9        6.17        7.86      1.65 o
   3   9   9        4.11        2.44      1.52 o
   4   9   9        1.29       -0.49      1.84 o
   5   9   9        5.62        6.16      2.42 o
   6   9   9        0.70        0.13      2.16 o
   7   9   9        1.42        1.75      2.99 o
  -7  10   9        1.80        1.45      2.24 o
  -6  10   9        1.19        3.40      1.90 o
  -5  10   9        5.09        7.47      1.95 o
  -4  10   9        0.25       -0.16      1.38 o
  -3  10   9        0.00       -0.94      1.30 o
  -2  10   9        0.25       -0.10      1.34 o
  -1  10   9       23.58       28.12      2.22 o
   0  10   9        0.77       -0.34      1.40 o
   1  10   9        6.65        8.46      1.71 o
   2  10   9        7.54       10.69      6.26 o
   3  10   9        4.25        3.00      2.24 o
   4  10   9        1.09       -0.96      1.98 o
   5  10   9        3.52        4.86      2.71 o
   6  10   9        0.22       -0.95      2.05 o
  -6  11   9        0.37       -1.51      6.61 o
  -5  11   9        0.47        0.16      3.26 o
  -4  11   9        0.05       -1.07      2.74 o
  -3  11   9        0.03       -1.34      1.37 o
  -2  11   9        0.89        1.49      1.54 o
  -1  11   9        0.76        0.12      2.54 o
   0  11   9        2.09        5.94      2.20 o
   1  11   9        8.99       12.04      3.14 o
   2  11   9        0.39       -0.27      2.33 o
   3  11   9        0.69        0.45      2.17 o
   4  11   9        1.78        3.39      2.33 o
  -3  12   9        0.09        1.09      2.01 o
  -2  12   9        3.08        4.42      2.16 o
  -1  12   9        1.52        0.85      2.16 o
   0  12   9        0.52       -1.76      2.02 o
   1  12   9        0.08       -1.96      1.96 o
   2  12   9        0.30        3.69      2.13 o
 -12   0  10        2.07       -0.59      1.85 o
 -11   0  10        0.32       -0.62      1.64 o
 -10   0  10       13.37       15.55      2.40 o
  -9   0  10        0.61       -0.68      1.43 o
  -8   0  10       64.94       59.44      2.57 o
  -7   0  10      201.89      186.54      4.32 o
  -6   0  10      632.71      636.77      8.67 o
  -5   0  10      956.61      926.43     10.17 o
  -4   0  10      165.69      163.67      2.96 o
  -3   0  10        1.31        0.19      0.24 o
  -2   0  10     1286.41     1587.02     16.67 o
  -1   0  10     6452.44     6983.47     71.70 o
   0   0  10        5.72        9.63      0.55 o
   1   0  10        0.62       -0.37      0.37 o
   2   0  10        5.39        7.43      0.58 o
   3   0  10       57.76       66.60      1.45 o
   4   0  10       12.47        9.84      1.12 o
   5   0  10       16.77       14.41      1.36 o
   6   0  10      104.31      100.20      3.98 o
   7   0  10        0.14        0.58      1.42 o
   8   0  10        3.46        2.29      1.49 o
   9   0  10       29.27       29.60      3.06 o
  10   0  10        3.77       -2.22      3.19 o
 -12   1  10        3.82        3.26      1.50 o
 -11   1  10        0.11       -1.15      1.15 o
 -10   1  10        0.06       -0.97      1.56 o
  -9   1  10        5.16        6.18      1.03 o
  -8   1  10       20.18       31.48      1.27 o
  -7   1  10       18.87       23.43      0.75 o
  -6   1  10       23.69       30.69      0.76 o
  -5   1  10       91.25       89.44      1.10 o
  -4   1  10      429.37      439.74      3.36 o
  -3   1  10      776.56      813.86      6.56 o
  -2   1  10        2.52        5.60      0.31 o
  -1   1  10      171.11      130.69      1.33 o
   0   1  10      113.41      176.48      1.73 o
   1   1  10        0.04        1.30      0.35 o
   2   1  10      106.39      113.28      1.41 o
   3   1  10       87.46       74.42      1.13 o
   4   1  10       36.70       30.55      0.89 o
   5   1  10      100.62       88.92      1.72 o
   6   1  10      116.33      105.48      2.59 o
   7   1  10      159.78      150.74      3.22 o
   8   1  10       64.70       63.63      2.36 o
   9   1  10        4.30        6.50      1.31 o
  10   1  10        0.06       -1.76      4.16 o
 -12   2  10        4.84        7.12      1.94 o
 -11   2  10        0.19        0.48      2.73 o
 -10   2  10        0.01        0.85      1.07 o
  -9   2  10        0.04       -0.28      0.86 o
  -8   2  10       56.69       50.27      1.30 o
  -7   2  10       88.20       78.89      1.49 o
  -6   2  10       71.97       84.17      1.33 o
  -5   2  10      245.42      250.10      2.56 o
  -4   2  10       15.46       13.66      0.70 o
  -3   2  10       30.19       38.79      1.15 o
  -2   2  10      410.71      529.25      4.95 o
  -1   2  10       82.94      104.17      1.32 o
   0   2  10     1027.59     1118.85      8.71 o
   1   2  10      282.09      270.69      2.42 o
   2   2  10      122.67      118.26      1.49 o
   3   2  10        6.67        8.46      0.54 o
   4   2  10       63.93       54.89      1.15 o
   5   2  10       76.46       76.32      1.53 o
   6   2  10        3.81        1.03      1.08 o
   7   2  10        0.89        2.57      1.28 o
   8   2  10        9.67        5.80      1.48 o
   9   2  10        1.92        1.71      2.94 o
  10   2  10        7.82        9.86      2.74 o
 -12   3  10        0.53       -1.05      1.83 o
 -11   3  10       16.13       19.40      1.77 o
 -10   3  10       13.33       14.07      1.43 o
  -9   3  10       10.90       14.89      1.24 o
  -8   3  10        0.17       -0.59      0.59 o
  -7   3  10        2.60        5.12      0.63 o
  -6   3  10      130.85      111.15      2.09 o
  -5   3  10       11.86       14.22      0.58 o
  -4   3  10       68.51       65.00      1.69 o
  -3   3  10        4.96        5.38      0.65 o
  -2   3  10      172.08      165.30      2.02 o
  -1   3  10       69.79       64.62      1.13 o
   0   3  10      102.13      107.35      1.59 o
   1   3  10      583.06      573.86      5.00 o
   2   3  10      133.41      139.28      1.77 o
   3   3  10       15.88       11.93      0.66 o
   4   3  10        5.07        1.79      0.58 o
   5   3  10       17.07       18.96      1.35 o
   6   3  10      218.75      194.04      4.03 o
   7   3  10        8.58       10.42      1.46 o
   8   3  10        5.30        3.07      1.37 o
   9   3  10       11.93       13.12      2.15 o
  10   3  10        0.14       -1.16      1.82 o
 -11   4  10       15.81       24.25      2.13 o
 -10   4  10        2.51        5.19      1.42 o
  -9   4  10        3.67        2.77      0.98 o
  -8   4  10       28.85       27.30      1.14 o
  -7   4  10       51.03       54.70      1.86 o
  -6   4  10        0.11        0.86      0.72 o
  -5   4  10      108.18      109.34      1.73 o
  -4   4  10       17.03       12.27      0.55 o
  -3   4  10      144.20      142.95      1.71 o
  -2   4  10       19.89       17.57      0.72 o
  -1   4  10       98.32       99.19      1.55 o
   0   4  10      335.49      336.25      3.56 o
   1   4  10       38.15       31.60      1.04 o
   2   4  10        0.58        0.10      0.75 o
   3   4  10       85.05       81.23      1.82 o
   4   4  10       20.78       23.33      1.22 o
   5   4  10       15.98       13.67      1.36 o
   6   4  10        8.87        9.81      1.59 o
   7   4  10       18.46       20.69      1.78 o
   8   4  10        0.17       -1.20      1.61 o
   9   4  10        9.65        8.88      2.03 o
  10   4  10        0.17       -1.78      1.78 o
 -11   5  10        0.53       -1.33      1.33 o
 -10   5  10        1.35        1.55      1.32 o
  -9   5  10       22.07       26.25      2.01 o
  -8   5  10        0.03       -0.07      0.79 o
  -7   5  10        4.16        6.02      1.16 o
  -6   5  10        8.52        9.90      1.23 o
  -5   5  10       42.13       42.00      1.54 o
  -4   5  10       88.60       86.44      1.85 o
  -3   5  10       16.38       19.20      0.78 o
  -2   5  10       49.42       54.27      1.17 o
  -1   5  10      233.46      246.47      2.94 o
   0   5  10        0.66       -0.57      0.57 o
   1   5  10       70.59       61.53      1.34 o
   2   5  10        2.30       -0.24      0.55 o
   3   5  10        0.07        0.74      0.80 o
   4   5  10       68.77       58.57      2.11 o
   5   5  10        0.06        2.64      1.14 o
   6   5  10       27.69       19.87      1.70 o
   7   5  10       11.63       12.66      1.78 o
   8   5  10       20.64       21.47      2.42 o
   9   5  10        0.66       -0.89      2.63 o
 -11   6  10        2.01       -0.46      2.38 o
 -10   6  10        0.08       -0.59      1.45 o
  -9   6  10        0.31       -0.63      1.16 o
  -8   6  10        2.13        0.39      1.07 o
  -7   6  10        0.09        0.01      1.08 o
  -6   6  10       44.02       57.84      2.35 o
  -5   6  10        2.93        2.15      0.97 o
  -4   6  10       47.86       61.87      1.98 o
  -3   6  10        0.91        1.16      0.74 o
  -2   6  10        8.74        8.17      0.79 o
  -1   6  10       22.67       22.49      1.10 o
   0   6  10        2.00        1.90      0.66 o
   1   6  10       26.91       24.02      1.06 o
   2   6  10       50.54       44.55      1.51 o
   3   6  10       90.11       86.44      2.46 o
   4   6  10        2.57        2.59      1.04 o
   5   6  10        5.66        8.16      1.48 o
   6   6  10        3.40        3.14      1.32 o
   7   6  10        3.30        3.20      1.81 o
   8   6  10        2.47        2.08      1.97 o
   9   6  10        1.11       -0.98      2.46 o
 -10   7  10        0.01       -1.37      1.37 o
  -9   7  10        1.22       -0.88      1.28 o
  -8   7  10        8.50       15.12      2.07 o
  -7   7  10        3.23        1.83      2.76 o
  -6   7  10        4.07        3.66      1.57 o
  -5   7  10        1.17        1.70      1.03 o
  -4   7  10        1.52        0.35      0.95 o
  -3   7  10        1.63        0.42      0.91 o
  -2   7  10        0.59        2.74      0.89 o
  -1   7  10        8.04        5.54      0.94 o
   0   7  10       48.83       55.00      2.12 o
   1   7  10        1.13        1.07      1.32 o
   2   7  10        3.67        1.01      1.13 o
   3   7  10       26.10       19.83      1.76 o
   4   7  10        3.92        2.96      1.40 o
   5   7  10        9.49       12.08      1.78 o
   6   7  10        2.81        7.34      2.32 o
   7   7  10        1.10       -0.56      2.10 o
   8   7  10        7.93        7.73      2.63 o
  -9   8  10        1.93        0.52      1.43 o
  -8   8  10        0.59       -0.87      3.37 o
  -7   8  10        2.41        1.03      1.63 o
  -6   8  10        0.35        1.78      1.58 o
  -5   8  10        0.32        0.71      1.19 o
  -4   8  10        0.28       -0.42      1.10 o
  -3   8  10       23.27       20.12      1.70 o
  -2   8  10       26.95       29.98      2.42 o
  -1   8  10        4.17        3.09      1.20 o
   0   8  10        2.34        2.47      1.24 o
   1   8  10        7.24        7.53      1.43 o
   2   8  10       14.92        7.80      1.57 o
   3   8  10       26.65       27.67      2.09 o
   4   8  10        2.89        3.38      1.63 o
   5   8  10       19.05       19.68      3.27 o
   6   8  10        0.14       -0.77      2.06 o
   7   8  10        2.70        1.45      2.78 o
   8   8  10        2.71        3.54      2.47 o
  -8   9  10        0.23        0.22      1.78 o
  -7   9  10        4.57        8.97      4.70 o
  -6   9  10        8.75       10.36      2.21 o
  -5   9  10        0.03       -1.17      1.17 o
  -4   9  10        3.10        1.85      1.34 o
  -3   9  10        0.13        0.50      1.54 o
  -2   9  10        2.78        8.38      1.46 o
  -1   9  10       19.77       16.39      1.73 o
   0   9  10       12.88        7.30      1.59 o
   1   9  10        2.91        1.08      1.38 o
   2   9  10       17.33       18.63      1.94 o
   3   9  10        0.25        2.29      1.46 o
   4   9  10        0.03       -1.42      2.00 o
   5   9  10        0.18       -2.01      2.01 o
   6   9  10        0.03       -0.44      2.19 o
   7   9  10        0.15        2.38      2.32 o
  -7  10  10        2.04       -0.84      1.91 o
  -6  10  10        0.01       -1.44      1.87 o
  -5  10  10        2.37        4.43      1.60 o
  -4  10  10        0.43        2.74      1.53 o
  -3  10  10        0.04       -1.25      1.29 o
  -2  10  10        9.86        8.11      2.56 o
  -1  10  10        0.25        0.54      1.45 o
   0  10  10        1.92        2.61      2.37 o
   1  10  10       11.50        6.44      1.72 o
   2  10  10        5.79        6.45      2.26 o
   3  10  10        8.72        8.10      2.39 o
   4  10  10        0.06       -2.07      2.07 o
   5  10  10        2.22        3.97      2.40 o
  -5  11  10        7.25        5.45      2.38 o
  -4  11  10        3.12        3.79      1.71 o
  -3  11  10        0.00       -0.45      1.59 o
  -2  11  10        2.40        1.74      1.59 o
  -1  11  10        0.23       -0.37      2.39 o
   0  11  10        1.81        1.83      2.03 o
   1  11  10        4.70        6.83      2.77 o
   2  11  10        6.85        6.34      2.38 o
   3  11  10        5.82        5.93      2.46 o
   4  11  10        1.33        1.22      2.78 o
  -2  12  10        0.16        0.50      1.97 o
  -1  12  10        0.02       -0.35      1.99 o
   0  12  10        0.36        0.21      3.05 o
   1  12  10        0.15        3.12      2.23 o
 -12   1  11        2.51        1.74      1.41 o
 -11   1  11        4.32        3.73      1.28 o
 -10   1  11        7.17        3.63      1.16 o
  -9   1  11        0.53       -0.24      0.89 o
  -8   1  11        0.38        0.33      0.79 o
  -7   1  11        0.96        0.46      0.70 o
  -6   1  11        4.52        8.41      0.70 o
  -5   1  11       78.61       74.38      1.27 o
  -4   1  11       63.84       60.39      0.76 o
  -3   1  11        7.37       13.34      0.43 o
  -2   1  11      617.63      706.86      5.91 o
  -1   1  11      150.19      149.24      1.40 o
   0   1  11      152.41      163.41      1.70 o
   1   1  11      274.81      319.23      2.90 o
   2   1  11      100.19       73.46      1.15 o
   3   1  11       27.30       26.62      0.76 o
   4   1  11       10.12       10.35      0.78 o
   5   1  11       23.60       19.22      1.25 o
   6   1  11       21.20       21.65      1.71 o
   7   1  11        2.30        0.03      1.10 o
   8   1  11       19.11       19.32      1.61 o
   9   1  11        1.66        0.82      1.27 o
  10   1  11        0.00       -1.54      2.15 o
 -12   2  11        0.55        1.87      1.47 o
 -11   2  11        5.08        4.29      1.34 o
 -10   2  11       18.63       20.34      1.50 o
  -9   2  11        5.60        4.76      1.00 o
  -8   2  11       15.76       13.05      0.89 o
  -7   2  11        0.00        0.86      0.53 o
  -6   2  11        0.71        0.79      0.51 o
  -5   2  11      105.52      103.27      1.50 o
  -4   2  11        0.15       -0.29      0.50 o
  -3   2  11       60.57       75.96      1.61 o
  -2   2  11      223.11      195.78      2.02 o
  -1   2  11      188.99      216.30      2.11 o
   0   2  11      251.08      293.18      2.84 o
   1   2  11       92.64       91.30      1.25 o
   2   2  11       27.03       31.19      1.03 o
   3   2  11        2.55        2.20      0.54 o
   4   2  11        0.27       -0.48      0.48 o
   5   2  11        4.72        3.86      1.06 o
   6   2  11       12.02        8.82      1.25 o
   7   2  11        0.58       -0.45      1.14 o
   8   2  11        0.05       -1.28      1.28 o
   9   2  11        6.56        7.64      2.08 o
  10   2  11        1.79        0.77      1.75 o
 -12   3  11       18.04       19.56      2.08 o
 -11   3  11       10.01       12.28      1.54 o
 -10   3  11        3.85        5.09      1.20 o
  -9   3  11        0.67        1.50      0.90 o
  -8   3  11       32.23       29.75      1.24 o
  -7   3  11       38.41       31.68      1.00 o
  -6   3  11      145.79      117.00      2.11 o
  -5   3  11       69.43       89.74      1.62 o
  -4   3  11       99.72       87.73      2.66 o
  -3   3  11       10.10       11.90      0.83 o
  -2   3  11       30.96       33.45      0.83 o
  -1   3  11       19.96       22.55      0.72 o
   0   3  11       94.38       76.67      1.92 o
   1   3  11        7.85        3.45      0.74 o
   2   3  11      220.04      245.87      2.61 o
   3   3  11       32.48       41.74      1.07 o
   4   3  11        0.90        2.33      0.63 o
   5   3  11        4.37        3.91      1.09 o
   6   3  11       19.78       24.00      1.70 o
   7   3  11       18.15       18.22      1.73 o
   8   3  11        5.29        5.75      1.47 o
   9   3  11       10.06       10.84      2.18 o
  10   3  11        0.00       -1.89      1.89 o
 -11   4  11       11.22       11.19      1.73 o
 -10   4  11       11.84       12.76      1.41 o
  -9   4  11       13.52       12.44      1.56 o
  -8   4  11       33.26       31.31      1.55 o
  -7   4  11        1.81        1.62      0.90 o
  -6   4  11       24.44       22.92      1.24 o
  -5   4  11       94.63       94.10      1.55 o
  -4   4  11      149.38      157.83      2.04 o
  -3   4  11        4.37        3.10      0.50 o
  -2   4  11       34.76       36.15      1.34 o
  -1   4  11       26.56       21.19      0.79 o
   0   4  11      349.40      333.72      3.29 o
   1   4  11      336.92      357.15      3.59 o
   2   4  11      489.01      490.47      5.01 o
   3   4  11        8.17        8.01      0.81 o
   4   4  11        8.60        6.39      0.90 o
   5   4  11        0.07       -0.33      1.01 o
   6   4  11       25.77       24.77      1.73 o
   7   4  11        0.22        1.12      1.26 o
   8   4  11        0.46        0.18      2.13 o
   9   4  11        0.12       -1.51      1.80 o
  10   4  11        1.82        2.40      2.40 o
 -11   5  11        4.16        3.08      1.44 o
 -10   5  11       10.56       15.31      1.66 o
  -9   5  11        0.00        0.22      1.06 o
  -8   5  11        0.78        0.35      0.88 o
  -7   5  11       11.22        5.25      1.11 o
  -6   5  11       22.61       19.35      1.96 o
  -5   5  11      224.48      182.44      2.96 o
  -4   5  11        2.15       -0.27      0.62 o
  -3   5  11        4.48        3.01      0.54 o
  -2   5  11       20.20       22.67      1.01 o
  -1   5  11       56.88       60.62      1.51 o
   0   5  11       31.26       39.79      1.34 o
   1   5  11       58.57       57.47      1.44 o
   2   5  11       66.56       56.70      1.47 o
   3   5  11      122.20      126.54      2.64 o
   4   5  11       10.88       18.49      1.42 o
   5   5  11      113.85      122.74      3.23 o
   6   5  11        0.53       -0.49      1.24 o
   7   5  11       18.10       12.93      1.75 o
   8   5  11       10.86       16.56      4.24 o
   9   5  11        0.04       -2.63      2.63 o
 -10   6  11        1.01        3.03      2.24 o
  -9   6  11        1.83       -0.07      1.18 o
  -8   6  11       16.50       15.53      1.88 o
  -7   6  11       21.84       14.45      1.40 o
  -6   6  11      107.54      105.49      4.43 o
  -5   6  11       49.90       55.06      2.46 o
  -4   6  11        0.24        0.92      0.91 o
  -3   6  11       74.51       55.25      1.87 o
  -2   6  11        4.29        1.98      0.70 o
  -1   6  11      310.38      290.21      3.78 o
   0   6  11       16.45       17.37      0.97 o
   1   6  11       49.63       46.00      1.53 o
   2   6  11        1.35        2.74      0.95 o
   3   6  11       94.06       88.25      3.03 o
   4   6  11       14.20       13.77      1.63 o
   5   6  11       27.37       32.57      1.90 o
   6   6  11        1.15        1.60      1.58 o
   7   6  11       11.37       14.54      2.70 o
   8   6  11        0.62        1.65      2.37 o
   9   6  11        1.56        3.84      2.84 o
 -10   7  11        0.70       -0.75      1.30 o
  -9   7  11        2.41        2.70      1.36 o
  -8   7  11       31.61       33.12      2.56 o
  -7   7  11        5.45        1.08      2.31 o
  -6   7  11        2.30        2.09      1.43 o
  -5   7  11       33.94       25.70      1.58 o
  -4   7  11      152.05      139.85      3.11 o
  -3   7  11       65.05       63.44      2.62 o
  -2   7  11       31.11       35.28      1.72 o
  -1   7  11      106.32       85.92      2.21 o
   0   7  11        8.60       11.10      1.23 o
   1   7  11        4.59        3.73      1.27 o
   2   7  11        0.75       -0.07      1.14 o
   3   7  11        0.27        0.09      1.23 o
   4   7  11       14.77       13.72      1.79 o
   5   7  11        7.98       10.59      1.78 o
   6   7  11       55.69       60.03      3.97 o
   7   7  11        1.99       -0.59      2.34 o
   8   7  11        0.35        3.68      2.62 o
  -9   8  11        0.45       -0.35      2.11 o
  -8   8  11        2.52        0.43      1.87 o
  -7   8  11       29.28       29.85      2.54 o
  -6   8  11       24.61       33.42      2.70 o
  -5   8  11       19.45       24.53      1.82 o
  -4   8  11        5.86       10.19      1.46 o
  -3   8  11        7.31        1.92      1.21 o
  -2   8  11       67.97       63.05      2.62 o
  -1   8  11        0.67        0.48      1.15 o
   0   8  11        4.89        6.26      1.46 o
   1   8  11       39.85       42.40      2.71 o
   2   8  11       19.02       18.06      1.95 o
   3   8  11        2.02       -0.20      1.38 o
   4   8  11        2.98        2.98      1.75 o
   5   8  11        2.39        6.46      3.29 o
   6   8  11        9.05        7.96      3.99 o
   7   8  11        5.13        4.40      2.70 o
  -8   9  11        0.35        2.29      1.94 o
  -7   9  11        3.83        2.34      1.94 o
  -6   9  11        4.82        3.77      1.89 o
  -5   9  11        9.26        6.59      1.55 o
  -4   9  11        6.60        8.75      1.74 o
  -3   9  11        0.14       -1.16      1.16 o
  -2   9  11        0.90        2.90      1.33 o
  -1   9  11       45.42       51.18      2.57 o
   0   9  11        0.05       -1.47      1.50 o
   1   9  11        0.05       -0.31      1.34 o
   2   9  11        0.37        0.03      1.44 o
   3   9  11        1.89        0.98      1.54 o
   4   9  11       12.42       15.33      5.94 o
   5   9  11        8.63        8.52      2.61 o
   6   9  11        0.54        1.11      2.30 o
  -7  10  11        1.97       -0.46      1.99 o
  -6  10  11        4.90       11.20      2.38 o
  -5  10  11        0.00       -1.39      1.74 o
  -4  10  11        0.19        1.08      1.47 o
  -3  10  11        2.19        2.47      1.46 o
  -2  10  11        2.05        1.70      1.54 o
  -1  10  11        5.87        6.32      1.74 o
   0  10  11       21.65       21.26      2.33 o
   1  10  11        0.45        0.33      1.47 o
   2  10  11        7.18        8.69      4.60 o
   3  10  11        0.74        1.12      2.20 o
   4  10  11        0.08       -1.97      1.99 o
   5  10  11        0.20       -2.07      2.07 o
  -5  11  11        0.23       -1.82      2.64 o
  -4  11  11        0.36        0.53      1.60 o
  -3  11  11        7.47        7.30      1.84 o
  -2  11  11        3.78        6.50      1.75 o
  -1  11  11        0.34        2.98      1.66 o
   0  11  11        0.24        0.85      2.22 o
   1  11  11        0.08       -0.74      1.95 o
   2  11  11        4.78        2.36      2.19 o
   3  11  11        0.38       -0.34      2.49 o
  -1  12  11        0.59        0.84      2.08 o
   0  12  11        0.10        2.37      2.79 o
 -12   0  12        7.46        5.71      2.59 o
 -11   0  12        0.10       -2.00      2.00 o
 -10   0  12        4.70        4.12      1.64 o
  -9   0  12        9.15       12.17      1.69 o
  -8   0  12      130.76      125.12      3.65 o
  -7   0  12      855.69      838.71     13.80 o
  -6   0  12      658.43      670.11     11.05 o
  -5   0  12        5.06        6.06      0.89 o
  -4   0  12        5.71        8.33      0.57 o
  -3   0  12      207.78      211.99      2.80 o
  -2   0  12     1355.98     1407.34     18.23 o
  -1   0  12      924.30      845.38      9.40 o
   0   0  12      903.59      831.31      8.41 o
   1   0  12      361.57      348.15      4.19 o
   2   0  12      129.83      116.37      2.16 o
   3   0  12      193.94      186.73      2.94 o
   4   0  12        8.69        6.74      1.22 o
   5   0  12       15.85       22.68      4.02 o
   6   0  12      249.22      250.77      6.83 o
   7   0  12      114.00      117.68      3.88 o
   8   0  12       26.43       36.27      3.02 o
   9   0  12        7.44        6.87      2.32 o
  10   0  12        1.18       -2.98      2.98 o
 -12   1  12        0.12       -1.30      1.35 o
 -11   1  12        7.37        7.78      1.38 o
 -10   1  12       31.69       33.09      1.73 o
  -9   1  12       87.47       90.28      2.34 o
  -8   1  12       15.30       19.54      1.49 o
  -7   1  12       46.40       42.76      1.49 o
  -6   1  12      211.89      190.65      2.87 o
  -5   1  12     1592.81     1554.63     13.51 o
  -4   1  12      571.84      522.72      4.55 o
  -3   1  12      747.75      715.26      5.91 o
  -2   1  12       10.02        2.54      0.27 o
  -1   1  12       42.11       37.27      0.79 o
   0   1  12      308.30      313.25      2.79 o
   1   1  12      102.76      103.20      1.41 o
   2   1  12       24.20       24.01      0.75 o
   3   1  12      240.64      262.99      2.84 o
   4   1  12      193.76      187.12      2.75 o
   5   1  12      134.10      150.12      3.01 o
   6   1  12       82.06       82.45      2.47 o
   7   1  12       12.44       10.49      1.75 o
   8   1  12        1.22        2.86      1.30 o
   9   1  12        1.57        2.32      1.38 o
  10   1  12        0.31        1.87      2.47 o
 -12   2  12        0.53       -1.23      2.53 o
 -11   2  12        0.00        0.98      1.17 o
 -10   2  12        2.92        3.61      1.13 o
  -9   2  12       57.46       52.83      1.89 o
  -8   2  12       68.81       74.04      2.12 o
  -7   2  12      107.75      110.33      1.65 o
  -6   2  12       22.57       29.98      0.94 o
  -5   2  12      749.44      711.83      6.63 o
  -4   2  12        0.00       -0.36      0.51 o
  -3   2  12       71.48       73.99      1.01 o
  -2   2  12      349.01      351.59      3.28 o
  -1   2  12      707.53      672.06      5.46 o
   0   2  12      874.79      865.44      7.04 o
   1   2  12     1254.97     1163.36      8.30 o
   2   2  12      378.11      372.87      3.34 o
   3   2  12       25.72       21.79      0.88 o
   4   2  12       56.46       58.69      1.56 o
   5   2  12      108.04      106.00      2.60 o
   6   2  12       65.97       73.72      2.34 o
   7   2  12       35.50       45.34      2.29 o
   8   2  12       31.03       33.09      2.22 o
   9   2  12        7.95       11.62      2.24 o
  10   2  12        0.84        4.01      2.07 o
 -11   3  12       30.24       34.58      2.27 o
 -10   3  12       12.48       15.39      1.38 o
  -9   3  12        1.22        0.77      0.85 o
  -8   3  12        0.66        0.81      0.64 o
  -7   3  12        1.03        0.76      0.59 o
  -6   3  12      166.34      164.49      5.55 o
  -5   3  12       15.51       16.09      1.26 o
  -4   3  12      678.13      665.74      8.06 o
  -3   3  12      623.78      591.74      6.54 o
  -2   3  12      233.66      207.52      2.48 o
  -1   3  12       61.38       56.46      1.10 o
   0   3  12        2.21        1.30      0.47 o
   1   3  12        0.99        0.21      0.56 o
   2   3  12     1263.68     1154.26      8.90 o
   3   3  12       17.90       15.76      0.85 o
   4   3  12      137.90      144.66      2.41 o
   5   3  12       45.07       42.62      1.98 o
   6   3  12        7.22        5.22      1.29 o
   7   3  12       13.11       16.21      1.77 o
   8   3  12        0.39       -0.96      1.31 o
   9   3  12        0.99       -1.48      1.63 o
  10   3  12        8.63       10.96      2.37 o
 -11   4  12        0.25        1.57      1.38 o
 -10   4  12       13.86       15.66      1.43 o
  -9   4  12       17.08       19.39      1.34 o
  -8   4  12        8.01        9.30      0.91 o
  -7   4  12       39.71       42.77      1.74 o
  -6   4  12      168.00      183.84      4.86 o
  -5   4  12       99.20      111.62      2.60 o
  -4   4  12       11.11       12.75      1.06 o
  -3   4  12       59.76       58.09      1.20 o
  -2   4  12      155.76      158.04      2.20 o
  -1   4  12      707.48      708.47      6.39 o
   0   4  12      874.78      854.40      7.11 o
   1   4  12       52.74       56.01      1.36 o
   2   4  12       88.22       88.31      1.69 o
   3   4  12        4.89        4.17      0.70 o
   4   4  12        1.52        0.37      0.98 o
   5   4  12       14.15       12.99      1.43 o
   6   4  12        2.00        5.42      1.38 o
   7   4  12       27.84       26.03      2.01 o
   8   4  12       21.14       28.89      2.96 o
   9   4  12        3.35        2.16      2.61 o
 -11   5  12        5.38        8.53      1.62 o
 -10   5  12        1.90        2.15      1.24 o
  -9   5  12       21.92       27.17      1.91 o
  -8   5  12        0.43        0.17      0.83 o
  -7   5  12        8.32        8.13      1.28 o
  -6   5  12        0.59        1.52      1.18 o
  -5   5  12      127.33      137.24      2.48 o
  -4   5  12       57.33       69.84      2.30 o
  -3   5  12      131.56      141.19      2.46 o
  -2   5  12      378.70      368.40      5.73 o
  -1   5  12       68.41       67.92      2.18 o
   0   5  12       91.03       82.72      1.84 o
   1   5  12      272.63      261.58      3.57 o
   2   5  12       23.48       23.09      1.43 o
   3   5  12       23.55       16.82      1.18 o
   4   5  12       14.77       14.51      1.72 o
   5   5  12        0.01        0.54      1.15 o
   6   5  12       53.39       49.95      2.40 o
   7   5  12        4.38       -0.39      1.46 o
   8   5  12        3.51        3.28      3.88 o
   9   5  12        6.00        6.39      3.27 o
 -10   6  12        0.59        0.86      1.28 o
  -9   6  12        1.69       -0.96      1.10 o
  -8   6  12       23.42       29.07      2.16 o
  -7   6  12       26.88       29.58      1.91 o
  -6   6  12       35.93       47.96      3.28 o
  -5   6  12       53.11       58.27      1.99 o
  -4   6  12      159.80      165.34      3.19 o
  -3   6  12        0.24       -0.88      0.88 o
  -2   6  12      285.65      270.28      3.86 o
  -1   6  12       18.83       25.56      1.15 o
   0   6  12      112.03      122.22      2.28 o
   1   6  12       71.47       86.10      2.22 o
   2   6  12        7.11        4.36      1.32 o
   3   6  12        0.61       -0.20      1.54 o
   4   6  12        1.50        0.50      1.23 o
   5   6  12       14.26        9.66      1.74 o
   6   6  12       19.28       19.27      2.16 o
   7   6  12        0.01        1.55      2.37 o
   8   6  12        2.60        4.09      2.68 o
 -10   7  12        3.40        5.77      2.08 o
  -9   7  12        1.13       -1.05      1.23 o
  -8   7  12        4.10        4.81      1.75 o
  -7   7  12        2.18        2.27      2.29 o
  -6   7  12       18.22       16.28      3.04 o
  -5   7  12        0.49        2.45      1.07 o
  -4   7  12       57.23       68.92      2.86 o
  -3   7  12       79.57       78.23      2.34 o
  -2   7  12       15.49       23.96      1.49 o
  -1   7  12        8.76        9.68      0.99 o
   0   7  12       27.04       22.48      1.87 o
   1   7  12        2.73        3.53      1.29 o
   2   7  12       32.23       32.40      3.11 o
   3   7  12       32.38       35.76      2.30 o
   4   7  12        0.41        1.95      1.43 o
   5   7  12       11.59       12.30      1.96 o
   6   7  12        4.49        5.17      2.52 o
   7   7  12        0.68       -0.30      6.66 o
   8   7  12        0.49       -1.87      2.19 o
  -9   8  12        1.89        1.97      1.85 o
  -8   8  12        0.00        4.23      1.88 o
  -7   8  12        4.63        6.83      1.90 o
  -6   8  12       29.28       35.59      2.76 o
  -5   8  12       33.65       39.81      2.63 o
  -4   8  12        0.71        0.52      2.26 o
  -3   8  12        9.90       13.82      1.94 o
  -2   8  12       79.98       62.40      3.38 o
  -1   8  12       40.80       39.30      2.20 o
   0   8  12        0.02        1.52      1.95 o
   1   8  12       12.29       14.25      1.74 o
   2   8  12       22.68       25.44      3.75 o
   3   8  12        1.36        0.42      1.52 o
   4   8  12        0.12        0.80      1.58 o
   5   8  12       36.95       40.53      3.59 o
   6   8  12        2.91        5.56      2.54 o
   7   8  12        1.04        0.57      3.85 o
  -8   9  12       20.72       27.44      5.04 o
  -7   9  12        5.85        4.71      3.28 o
  -6   9  12       12.75       17.98      2.40 o
  -5   9  12        2.44        1.01      1.58 o
  -4   9  12        0.09        1.16      1.33 o
  -3   9  12        2.51       -0.17      1.41 o
  -2   9  12        8.71       12.94      1.72 o
  -1   9  12        0.82        2.02      1.38 o
   0   9  12       16.38       18.31      1.94 o
   1   9  12        3.15        0.24      1.71 o
   2   9  12        1.03       -1.37      1.49 o
   3   9  12        0.86       -0.39      1.57 o
   4   9  12       10.63       14.43      2.73 o
   5   9  12        0.84        1.13      2.32 o
   6   9  12        0.12        0.19      2.27 o
  -7  10  12       12.34       13.53      2.46 o
  -6  10  12        9.05       17.77      2.60 o
  -5  10  12        1.81        0.33      2.37 o
  -4  10  12        0.84        2.85      1.52 o
  -3  10  12        2.50        1.98      1.47 o
  -2  10  12        2.44        0.99      1.51 o
  -1  10  12        8.34        3.76      1.62 o
   0  10  12        0.95        1.82      1.58 o
   1  10  12        1.17        1.04      1.86 o
   2  10  12        1.99        4.53      1.76 o
   3  10  12        1.88        1.96      2.18 o
   4  10  12        0.22       -2.19      2.19 o
   5  10  12        1.10       -0.32      2.79 o
  -5  11  12        0.00       -1.34      1.93 o
  -4  11  12        4.06        9.14      2.39 o
  -3  11  12        0.10        1.05      1.64 o
  -2  11  12        1.77        1.94      1.69 o
  -1  11  12        0.06        0.52      1.62 o
   0  11  12        1.19        1.19      1.65 o
   1  11  12        0.18       -0.41      2.68 o
   2  11  12        2.86        3.48      2.25 o
   3  11  12        0.21       -1.89      1.89 o
 -12   1  13        0.03       -1.34      1.34 o
 -11   1  13        1.09        0.37      1.13 o
 -10   1  13        0.12       -0.47      1.30 o
  -9   1  13       39.28       35.67      1.67 o
  -8   1  13        1.27        1.84      0.85 o
  -7   1  13      117.18      119.25      2.48 o
  -6   1  13      137.56      126.68      2.42 o
  -5   1  13       83.82       74.37      1.54 o
  -4   1  13       94.18       83.21      1.36 o
  -3   1  13       26.94       25.75      0.63 o
  -2   1  13        6.95        9.47      0.50 o
  -1   1  13      375.34      407.91      3.39 o
   0   1  13       15.63       10.58      0.55 o
   1   1  13        2.43        1.20      0.62 o
   2   1  13       80.39       77.90      1.40 o
   3   1  13       10.21        9.65      0.84 o
   4   1  13       88.20       78.19      1.84 o
   5   1  13       11.35       16.14      1.49 o
   6   1  13      158.49      144.65      3.24 o
   7   1  13        0.21       -1.18      1.18 o
   8   1  13        3.00        2.34      1.34 o
   9   1  13        4.34        4.51      1.52 o
  10   1  13        0.07       -1.42      2.36 o
 -12   2  13        6.44        5.34      1.47 o
 -11   2  13        4.62        1.00      1.26 o
 -10   2  13        4.60        3.05      1.09 o
  -9   2  13       10.98       12.34      1.15 o
  -8   2  13        4.19        3.95      0.82 o
  -7   2  13       13.67       10.87      0.65 o
  -6   2  13       52.77       53.81      1.19 o
  -5   2  13       12.33       14.44      0.68 o
  -4   2  13       43.15       38.54      1.08 o
  -3   2  13      303.61      300.67      2.94 o
  -2   2  13      118.86      109.78      1.30 o
  -1   2  13       35.82       39.05      0.87 o
   0   2  13      233.57      222.80      2.45 o
   1   2  13      193.45      200.82      2.27 o
   2   2  13        0.81        1.21      0.59 o
   3   2  13        0.56       -0.61      0.61 o
   4   2  13       29.92       25.57      1.26 o
   5   2  13        1.05        1.64      1.00 o
   6   2  13        1.17        2.32      1.39 o
   7   2  13       35.81       36.31      2.21 o
   8   2  13       65.99       73.59      3.11 o
   9   2  13        0.01        2.12      1.92 o
  10   2  13        0.11       -0.93      5.60 o
 -11   3  13       14.96       12.97      1.56 o
 -10   3  13       22.36       21.09      2.05 o
  -9   3  13        0.01        0.22      0.81 o
  -8   3  13       12.34       13.68      1.41 o
  -7   3  13        5.68        3.55      0.63 o
  -6   3  13        0.96        1.10      0.65 o
  -5   3  13        1.15        3.20      0.99 o
  -4   3  13      325.33      305.96      4.44 o
  -3   3  13      202.42      173.39      2.16 o
  -2   3  13       65.33       63.52      1.29 o
  -1   3  13      213.75      202.57      2.23 o
   0   3  13      375.33      355.56      3.42 o
   1   3  13      338.78      314.39      3.10 o
   2   3  13        7.30        9.53      1.05 o
   3   3  13        0.61       -0.47      0.56 o
   4   3  13       40.58       40.47      1.50 o
   5   3  13       20.04       19.09      1.52 o
   6   3  13        1.02       -0.81      1.19 o
   7   3  13        9.19        6.34      1.52 o
   8   3  13        2.27        1.15      1.56 o
   9   3  13        0.73        0.51      2.06 o
 -11   4  13        7.16        8.98      1.58 o
 -10   4  13        2.90        4.89      1.16 o
  -9   4  13        2.55        2.68      0.99 o
  -8   4  13        0.09        0.01      0.63 o
  -7   4  13       15.64       16.95      1.16 o
  -6   4  13       17.57       16.37      1.10 o
  -5   4  13        6.44        6.26      1.20 o
  -4   4  13       32.13       33.52      1.52 o
  -3   4  13        2.11        1.55      0.50 o
  -2   4  13      451.33      421.68      5.07 o
  -1   4  13      392.72      398.97      4.07 o
   0   4  13       10.80       12.20      0.92 o
   1   4  13      185.18      177.07      2.37 o
   2   4  13        0.22       -0.57      0.57 o
   3   4  13        0.24        0.33      0.81 o
   4   4  13        9.38        6.19      1.17 o
   5   4  13       33.77       34.14      1.92 o
   6   4  13       36.89       36.22      2.35 o
   7   4  13       17.28       19.30      1.91 o
   8   4  13        0.08        0.81      1.83 o
   9   4  13       22.63       27.45      3.45 o
 -11   5  13        0.18        0.87      1.77 o
 -10   5  13        0.02       -1.30      1.30 o
  -9   5  13       15.52       17.89      1.44 o
  -8   5  13        6.06        5.44      0.92 o
  -7   5  13       46.71       46.39      2.67 o
  -6   5  13       20.98       21.33      1.27 o
  -5   5  13      129.93      103.08      2.51 o
  -4   5  13       46.10       47.22      1.46 o
  -3   5  13        8.22        6.77      0.87 o
  -2   5  13        0.25        3.29      0.84 o
  -1   5  13        4.14        1.26      0.75 o
   0   5  13        1.42        1.05      0.77 o
   1   5  13      231.90      217.04      3.50 o
   2   5  13       63.79       57.98      2.16 o
   3   5  13      182.16      173.72      4.44 o
   4   5  13       29.84       28.19      2.21 o
   5   5  13        0.01       -1.31      1.31 o
   6   5  13        4.26        5.48      1.65 o
   7   5  13        0.86       -1.74      1.74 o
   8   5  13        0.61        1.96      2.53 o
   9   5  13        0.25        2.31      2.55 o
 -10   6  13        5.56        6.58      1.87 o
  -9   6  13       18.70       22.65      2.65 o
  -8   6  13        2.58        2.87      2.00 o
  -7   6  13        3.39        2.07      1.24 o
  -6   6  13        4.85       10.05      1.24 o
  -5   6  13      143.14      131.68      3.19 o
  -4   6  13      134.67      122.04      2.68 o
  -3   6  13      131.38      112.93      2.62 o
  -2   6  13       45.64       36.22      1.65 o
  -1   6  13       10.53        8.30      0.94 o
   0   6  13      100.12      104.20      2.15 o
   1   6  13      116.83      123.11      3.01 o
   2   6  13       86.67       91.75      3.16 o
   3   6  13        1.14        0.26      1.24 o
   4   6  13       24.99       20.57      2.23 o
   5   6  13       18.39       23.10      2.15 o
   6   6  13       18.23       21.83      2.32 o
   7   6  13       16.41       12.41      2.76 o
   8   6  13       14.07       10.99      2.92 o
  -9   7  13        0.39        1.00      1.88 o
  -8   7  13        8.37        7.90      3.57 o
  -7   7  13       65.15       66.59      3.04 o
  -6   7  13      147.13      151.84      6.86 o
  -5   7  13       37.57       46.71      2.51 o
  -4   7  13        5.40        2.04      1.00 o
  -3   7  13        1.34        0.07      0.94 o
  -2   7  13       13.72       10.51      1.39 o
  -1   7  13        1.76        0.75      0.94 o
   0   7  13        2.22        3.30      1.27 o
   1   7  13        1.10        2.10      1.29 o
   2   7  13       74.36       67.69      3.52 o
   3   7  13       96.34       91.31      3.36 o
   4   7  13        6.88        8.05      2.14 o
   5   7  13       44.02       46.60      2.90 o
   6   7  13        1.75        2.81      2.59 o
   7   7  13        0.78        4.95      2.55 o
  -9   8  13        6.11        6.93      2.10 o
  -8   8  13       33.61       44.27      5.49 o
  -7   8  13        0.10        0.94      1.52 o
  -6   8  13       38.17       41.31      2.84 o
  -5   8  13       10.63        6.86      2.18 o
  -4   8  13        0.95       -0.13      1.12 o
  -3   8  13        9.04       10.85      1.46 o
  -2   8  13        7.12        9.31      1.44 o
  -1   8  13       14.60       17.61      1.74 o
   0   8  13       31.46       38.27      2.25 o
   1   8  13       24.40       26.08      2.13 o
   2   8  13       12.89       17.04      1.94 o
   3   8  13       13.91       16.22      2.00 o
   4   8  13        2.50        5.90      1.89 o
   5   8  13       52.79       60.89      4.18 o
   6   8  13        9.21        8.05      3.26 o
   7   8  13        2.39        2.20      4.34 o
  -8   9  13       12.80       15.57      4.42 o
  -7   9  13       10.70        8.56      2.17 o
  -6   9  13        1.67        3.73      1.89 o
  -5   9  13        0.01        3.12      1.73 o
  -4   9  13        8.64       11.95      1.64 o
  -3   9  13        0.09        3.11      1.39 o
  -2   9  13       18.00       25.39      2.36 o
  -1   9  13        1.75        3.49      2.04 o
   0   9  13        1.74        1.69      1.44 o
   1   9  13        9.21        7.80      1.77 o
   2   9  13        5.06        8.47      2.07 o
   3   9  13        7.66        4.78      3.19 o
   4   9  13       39.96       39.11      3.55 o
   5   9  13        0.01        4.12      2.53 o
   6   9  13        1.76        3.33      2.37 o
  -6  10  13        5.51       10.45      2.67 o
  -5  10  13        0.31       -0.94      3.28 o
  -4  10  13        0.86        1.26      1.77 o
  -3  10  13        0.03        0.99      1.56 o
  -2  10  13       16.78       19.07      2.08 o
  -1  10  13        6.51        9.48      1.85 o
   0  10  13        3.36        3.06      1.68 o
   1  10  13        4.81        7.13      2.16 o
   2  10  13        4.43        6.60      1.91 o
   3  10  13        1.95        2.43      2.23 o
   4  10  13        0.07        1.25      2.32 o
  -4  11  13        5.18       10.42      2.39 o
  -3  11  13        2.25        2.73      2.45 o
  -2  11  13        1.83       -1.63      2.33 o
  -1  11  13        0.21        0.91      1.66 o
   0  11  13        2.26        4.59      1.81 o
   1  11  13        1.37        2.81      2.14 o
   2  11  13        0.20       -0.07      2.02 o
 -12   0  14        1.97       -1.51      1.74 o
 -11   0  14       14.31       17.87      2.18 o
 -10   0  14       24.68       24.97      2.15 o
  -9   0  14       58.18       59.24      3.60 o
  -8   0  14        1.58        1.54      1.17 o
  -7   0  14      118.04      114.69      3.24 o
  -6   0  14      711.26      612.45     10.24 o
  -5   0  14      355.50      328.07      5.94 o
  -4   0  14       92.71       84.96      1.77 o
  -3   0  14      154.03      161.77      2.44 o
  -2   0  14      491.41      480.18      5.79 o
  -1   0  14        2.34       -0.11      0.37 o
   0   0  14       11.08       12.69      0.88 o
   1   0  14       34.77       26.90      1.11 o
   2   0  14        0.06       -0.11      0.70 o
   3   0  14      490.70      495.51      7.91 o
   4   0  14      753.80      737.79     13.45 o
   5   0  14       12.95        9.86      1.96 o
   6   0  14       39.46       36.03      3.01 o
   7   0  14        5.32        7.81      2.34 o
   8   0  14       24.88       16.72      2.17 o
   9   0  14        0.24       -2.25      2.25 o
 -12   1  14        0.06        0.01      1.19 o
 -11   1  14        1.79        1.32      1.45 o
 -10   1  14        2.61        0.63      0.97 o
  -9   1  14       45.29       42.09      3.13 o
  -8   1  14      133.78      118.84      2.61 o
  -7   1  14      179.41      176.61      3.30 o
  -6   1  14       35.27       37.73      1.32 o
  -5   1  14       43.39       47.54      1.72 o
  -4   1  14       79.17       79.90      1.61 o
  -3   1  14        5.67        3.00      0.35 o
  -2   1  14      370.22      432.65      3.73 o
  -1   1  14      233.67      252.52      2.53 o
   0   1  14     1056.96     1036.67      7.81 o
   1   1  14      746.35      738.67      5.95 o
   2   1  14      649.42      599.92      5.17 o
   3   1  14      106.47       99.72      1.98 o
   4   1  14       15.06       19.23      1.36 o
   5   1  14       83.01       79.18      3.34 o
   6   1  14       74.66       77.67      3.22 o
   7   1  14       10.07        5.84      1.44 o
   8   1  14        5.56        5.38      1.48 o
   9   1  14        3.45        3.25      1.55 o
 -11   2  14       12.64       13.95      1.92 o
 -10   2  14        3.75        4.60      1.24 o
  -9   2  14        1.72        2.63      0.93 o
  -8   2  14       45.34       38.58      1.46 o
  -7   2  14        9.47        9.32      0.77 o
  -6   2  14       70.61       63.49      1.39 o
  -5   2  14       66.55       65.92      1.23 o
  -4   2  14      523.93      487.27      5.14 o
  -3   2  14      107.54      105.68      1.87 o
  -2   2  14       20.97       20.87      0.64 o
  -1   2  14      524.88      526.41      4.54 o
   0   2  14      190.68      166.51      2.09 o
   1   2  14       54.80       53.41      1.66 o
   2   2  14      748.75      715.92      6.35 o
   3   2  14       93.83       81.82      1.81 o
   4   2  14       55.32       50.59      1.88 o
   5   2  14      200.38      201.43      3.75 o
   6   2  14       38.81       42.54      2.00 o
   7   2  14        8.56       10.51      1.66 o
   8   2  14        0.97       -0.85      1.53 o
   9   2  14        2.08        3.04      2.03 o
 -11   3  14        9.91        9.33      1.52 o
 -10   3  14       28.14       28.72      1.60 o
  -9   3  14        7.00        6.14      0.95 o
  -8   3  14        2.83        3.35      1.37 o
  -7   3  14        6.75        8.38      0.85 o
  -6   3  14       87.44       89.95      2.93 o
  -5   3  14       50.25       55.20      2.03 o
  -4   3  14      131.99      128.95      3.05 o
  -3   3  14       38.83       41.55      1.05 o
  -2   3  14       99.52       99.24      1.34 o
  -1   3  14      444.15      457.35      4.46 o
   0   3  14      846.12      841.11      7.56 o
   1   3  14      472.00      462.07      4.42 o
   2   3  14      114.21      102.16      1.81 o
   3   3  14       15.82       10.93      0.89 o
   4   3  14        0.81        1.05      0.90 o
   5   3  14        7.12        4.10      1.11 o
   6   3  14       11.12        9.19      1.51 o
   7   3  14       56.41       60.78      2.76 o
   8   3  14        9.98        8.84      1.81 o
   9   3  14        0.95       -0.82      2.50 o
 -11   4  14        0.21       -2.24      2.24 o
 -10   4  14        0.73        1.38      1.08 o
  -9   4  14        4.46        3.15      0.96 o
  -8   4  14        0.98        0.38      1.11 o
  -7   4  14        0.73        2.09      0.89 o
  -6   4  14        0.44        1.49      1.05 o
  -5   4  14       34.88       39.55      1.97 o
  -4   4  14      117.62      114.30      3.08 o
  -3   4  14      334.77      347.38      4.37 o
  -2   4  14      675.89      663.11      6.05 o
  -1   4  14       47.12       40.94      1.22 o
   0   4  14      158.33      141.77      2.02 o
   1   4  14      119.14      100.34      1.82 o
   2   4  14       19.09       21.87      1.20 o
   3   4  14       81.68       70.93      2.11 o
   4   4  14       49.81       43.55      2.37 o
   5   4  14       13.88       18.35      1.65 o
   6   4  14       27.13       29.24      2.36 o
   7   4  14       14.84       14.46      2.17 o
   8   4  14        6.38        7.89      2.62 o
   9   4  14        8.64        8.56      4.43 o
 -10   5  14        0.49        2.40      1.65 o
  -9   5  14        0.70        3.16      1.40 o
  -8   5  14       10.12       11.76      1.39 o
  -7   5  14        4.25        6.69      2.49 o
  -6   5  14       89.46       89.40      3.57 o
  -5   5  14       86.72      103.98      6.18 o
  -4   5  14       70.08       86.58      2.04 o
  -3   5  14       31.86       29.03      1.40 o
  -2   5  14      352.10      353.70      4.68 o
  -1   5  14      527.28      525.29      5.74 o
   0   5  14       86.06       96.43      2.28 o
   1   5  14       41.21       33.00      1.51 o
   2   5  14        3.15        1.53      0.88 o
   3   5  14        5.38        4.63      1.42 o
   4   5  14        2.34        3.26      1.94 o
   5   5  14        5.79        6.76      1.90 o
   6   5  14        0.37       -0.70      1.75 o
   7   5  14        1.48        0.23      1.75 o
   8   5  14       16.90       17.64      3.03 o
 -10   6  14        0.38       -0.33      1.66 o
  -9   6  14        0.08        1.53      1.50 o
  -8   6  14        8.88        9.22      3.27 o
  -7   6  14        8.39       12.79      3.25 o
  -6   6  14        2.79        4.05      1.41 o
  -5   6  14        9.39       15.30      2.03 o
  -4   6  14      129.25      127.70      2.75 o
  -3   6  14      106.48      116.59      2.65 o
  -2   6  14        0.96        0.89      1.15 o
  -1   6  14        0.07        1.03      0.84 o
   0   6  14        3.06        3.09      0.83 o
   1   6  14       62.99       58.33      2.66 o
   2   6  14       71.85       59.26      2.68 o
   3   6  14        0.19       -1.18      1.31 o
   4   6  14        0.91       -0.78      1.80 o
   5   6  14        4.13        5.25      1.76 o
   6   6  14       10.77       12.54      2.18 o
   7   6  14        0.60        3.04      2.45 o
   8   6  14        0.93        1.57      2.52 o
  -9   7  14        0.03        0.92      1.75 o
  -8   7  14        0.51        3.98      3.30 o
  -7   7  14        7.28        8.13      3.54 o
  -6   7  14       14.63       26.43      2.03 o
  -5   7  14       19.20       25.06      4.56 o
  -4   7  14        7.58        4.58      1.29 o
  -3   7  14        1.35       -0.82      1.04 o
  -2   7  14        2.26        0.20      1.24 o
  -1   7  14        0.11        0.66      0.92 o
   0   7  14       27.54       31.18      2.04 o
   1   7  14      110.96      127.97      3.77 o
   2   7  14        3.96        1.68      1.53 o
   3   7  14       32.98       33.07      2.34 o
   4   7  14       23.73       19.58      2.22 o
   5   7  14        0.76        0.28      2.54 o
   6   7  14        5.25        9.64      3.10 o
   7   7  14        2.19        1.40      2.55 o
  -8   8  14        0.15        4.54      3.75 o
  -7   8  14        0.08        4.56      3.56 o
  -6   8  14        2.48       -0.14      1.49 o
  -5   8  14        0.04        0.57      1.43 o
  -4   8  14        6.10        4.14      2.61 o
  -3   8  14        7.05        2.56      1.17 o
  -2   8  14        1.68        2.06      1.37 o
  -1   8  14       36.36       41.77      2.31 o
   0   8  14        1.30        3.02      1.48 o
   1   8  14        0.36       -0.64      1.43 o
   2   8  14       22.37       22.94      2.14 o
   3   8  14       33.28       31.31      2.42 o
   4   8  14       15.18       21.83      2.40 o
   5   8  14        2.28        2.80      2.42 o
   6   8  14       12.58       13.32      4.54 o
  -7   9  14        3.12       -2.32      3.44 o
  -6   9  14        1.42        0.62      2.21 o
  -5   9  14       24.24       31.51      2.80 o
  -4   9  14        0.71        1.40      3.07 o
  -3   9  14        2.01        2.38      1.34 o
  -2   9  14        7.73        4.94      1.61 o
  -1   9  14        1.81        2.46      1.51 o
   0   9  14        0.38        0.75      1.43 o
   1   9  14        0.53       -0.41      1.55 o
   2   9  14       11.85       20.72      2.23 o
   3   9  14        2.26        3.91      1.86 o
   4   9  14       15.97       23.55      5.09 o
   5   9  14       28.24       32.91      5.36 o
  -6  10  14        0.04        4.35      3.96 o
  -5  10  14        0.04        0.55      1.87 o
  -4  10  14        5.22        5.84      1.87 o
  -3  10  14        0.71        2.59      1.78 o
  -2  10  14        0.47       -1.08      1.47 o
  -1  10  14        2.11        3.25      1.69 o
   0  10  14        0.55       -1.50      1.50 o
   1  10  14        1.15        1.19      1.72 o
   2  10  14        0.01        1.39      1.77 o
   3  10  14        7.12       11.37      2.56 o
   4  10  14        0.66       -0.24      3.14 o
  -4  11  14        0.13        3.12      2.10 o
  -3  11  14        6.48       10.52      2.49 o
  -2  11  14        1.40        2.57      2.32 o
  -1  11  14        4.31        3.43      1.84 o
   0  11  14        0.35        0.25      1.66 o
   1  11  14        1.44        1.65      2.13 o
 -11   1  15        0.12       -1.01      1.01 o
 -10   1  15        1.65        0.75      0.96 o
  -9   1  15        4.35        3.57      0.93 o
  -8   1  15        6.84        6.53      0.92 o
  -7   1  15       28.94       24.77      1.20 o
  -6   1  15      397.56      374.47      4.80 o
  -5   1  15      345.09      335.08      6.10 o
  -4   1  15       46.85       34.81      1.13 o
  -3   1  15       30.17       28.87      0.69 o
  -2   1  15       28.30       37.52      1.22 o
  -1   1  15       18.18       20.36      0.99 o
   0   1  15        2.83        6.54      1.19 o
   1   1  15      207.90      203.81      2.33 o
   2   1  15       54.07       56.15      1.50 o
   3   1  15       14.26       12.73      0.94 o
   4   1  15       74.30       76.79      2.25 o
   5   1  15       12.53       10.45      1.51 o
   6   1  15       70.19       67.86      2.81 o
   7   1  15        8.66        4.08      1.38 o
   8   1  15        4.11        4.38      1.69 o
   9   1  15        2.11        0.78      1.51 o
 -11   2  15        3.96        2.54      1.28 o
 -10   2  15        0.95       -0.91      0.91 o
  -9   2  15        4.02        3.66      1.52 o
  -8   2  15       17.75       19.97      1.08 o
  -7   2  15        4.07        2.54      0.74 o
  -6   2  15        8.39        5.95      1.14 o
  -5   2  15      380.49      321.03      6.68 o
  -4   2  15      157.07      137.65      1.98 o
  -3   2  15        0.50       -0.46      0.46 o
  -2   2  15      163.95      166.27      2.00 o
  -1   2  15       90.95       82.69      1.43 o
   0   2  15       47.33       52.72      1.23 o
   1   2  15       45.69       41.03      1.18 o
   2   2  15      265.95      252.64      3.22 o
   3   2  15        9.16       17.12      1.12 o
   4   2  15       19.21       20.32      1.58 o
   5   2  15      102.20      104.04      2.86 o
   6   2  15       19.80       23.29      1.73 o
   7   2  15        2.12       -0.01      1.37 o
   8   2  15        1.10        0.00      1.67 o
   9   2  15        5.31        5.53      2.20 o
 -11   3  15        1.69       -0.73      1.38 o
 -10   3  15        4.60        4.20      1.05 o
  -9   3  15        0.44        0.34      0.78 o
  -8   3  15       16.05       14.94      1.00 o
  -7   3  15        0.97       -0.75      0.75 o
  -6   3  15        0.14        0.32      1.13 o
  -5   3  15       46.99       36.16      1.66 o
  -4   3  15        4.73        2.36      1.40 o
  -3   3  15      531.36      500.93      5.64 o
  -2   3  15      134.06      120.92      1.90 o
  -1   3  15       39.73       40.24      1.18 o
   0   3  15       40.79       41.42      1.26 o
   1   3  15      161.62      159.21      2.43 o
   2   3  15        7.46        4.29      0.91 o
   3   3  15       38.42       28.96      1.22 o
   4   3  15        2.95        3.15      1.04 o
   5   3  15        8.10        8.28      1.30 o
   6   3  15        4.36        3.18      1.40 o
   7   3  15       36.08       37.76      2.83 o
   8   3  15        8.10        3.72      2.01 o
   9   3  15        6.00        0.94      3.98 o
 -11   4  15        0.37        1.32      1.68 o
 -10   4  15        1.40        0.94      1.48 o
  -9   4  15        7.26        9.48      1.47 o
  -8   4  15        0.13       -0.14      0.89 o
  -7   4  15       15.08       12.29      2.59 o
  -6   4  15       20.02       15.69      1.79 o
  -5   4  15       28.18       22.45      1.81 o
  -4   4  15       75.04       56.78      2.28 o
  -3   4  15       86.59       63.17      1.61 o
  -2   4  15       24.73       20.23      1.02 o
  -1   4  15      145.81      127.45      2.00 o
   0   4  15        5.81        1.62      0.70 o
   1   4  15        0.62        0.47      0.68 o
   2   4  15      180.95      182.69      4.11 o
   3   4  15       21.81       27.70      1.92 o
   4   4  15       15.11       20.91      2.30 o
   5   4  15        8.83        8.27      1.73 o
   6   4  15       12.82        9.09      1.90 o
   7   4  15        6.40        8.93      2.10 o
   8   4  15        0.09        1.55      2.45 o
 -10   5  15        6.99        4.03      1.68 o
  -9   5  15        5.83        3.23      1.44 o
  -8   5  15        0.66        2.51      2.57 o
  -7   5  15        5.38        4.10      2.43 o
  -6   5  15        0.35       -0.38      1.30 o
  -5   5  15        1.66        2.44      1.41 o
  -4   5  15       47.44       45.86      1.64 o
  -3   5  15        0.11       -1.07      1.07 o
  -2   5  15        0.04       -0.05      0.65 o
  -1   5  15      259.47      242.01      3.62 o
   0   5  15      239.99      242.79      3.76 o
   1   5  15       21.66       20.52      1.53 o
   2   5  15        0.81        0.81      1.00 o
   3   5  15       10.51        6.28      1.46 o
   4   5  15        4.16        7.64      1.65 o
   5   5  15       13.44       14.14      1.96 o
   6   5  15        5.80        5.96      1.83 o
   7   5  15        5.89        2.47      1.89 o
   8   5  15        9.43        7.89      2.83 o
 -10   6  15        2.03        2.58      1.85 o
  -9   6  15        0.20       -0.38      1.34 o
  -8   6  15        8.11        6.38      3.13 o
  -7   6  15       16.47       12.83      3.25 o
  -6   6  15       66.39       76.13      5.64 o
  -5   6  15       44.95       40.21      4.39 o
  -4   6  15        0.37        1.89      1.42 o
  -3   6  15        5.44        4.37      1.03 o
  -2   6  15        8.32        8.49      0.93 o
  -1   6  15       50.36       39.83      1.55 o
   0   6  15       53.48       48.39      2.11 o
   1   6  15       95.93       91.55      3.18 o
   2   6  15       38.13       37.26      2.33 o
   3   6  15       12.58       12.37      2.75 o
   4   6  15       14.01       15.82      2.00 o
   5   6  15        5.86        9.68      1.95 o
   6   6  15        4.22        0.83      1.98 o
   7   6  15        1.20        1.78      2.33 o
  -9   7  15       13.20       18.58      3.17 o
  -8   7  15       12.93        7.27      3.48 o
  -7   7  15        0.80        0.15      2.88 o
  -6   7  15        0.43       -2.71      2.71 o
  -5   7  15       13.04       20.29      4.10 o
  -4   7  15        4.81        4.17      1.23 o
  -3   7  15        1.64        3.22      2.39 o
  -2   7  15       66.61       52.07      1.93 o
  -1   7  15       18.48       19.57      1.69 o
   0   7  15       34.70       35.84      2.17 o
   1   7  15       92.92       95.04      3.44 o
   2   7  15       16.58       17.38      1.99 o
   3   7  15       12.48       12.03      1.88 o
   4   7  15       24.07       23.43      2.36 o
   5   7  15        0.17        0.67      2.12 o
   6   7  15       11.65       12.03      3.44 o
   7   7  15        1.10        2.53      2.98 o
  -8   8  15        4.56        4.64      3.79 o
  -7   8  15       25.27       31.82      4.99 o
  -6   8  15        2.64       -0.27      3.07 o
  -5   8  15        3.00        0.98      1.85 o
  -4   8  15       19.40       21.36      2.06 o
  -3   8  15       25.16       22.39      2.81 o
  -2   8  15        1.33        0.40      1.18 o
  -1   8  15        2.55        1.99      1.36 o
   0   8  15        0.42        1.60      1.46 o
   1   8  15       15.85       16.77      1.95 o
   2   8  15       25.96       19.37      2.17 o
   3   8  15       64.72       72.28      3.98 o
   4   8  15        3.30        3.84      1.93 o
   5   8  15        0.19        3.88      2.58 o
   6   8  15        3.06        1.21      2.53 o
  -7   9  15        0.51        3.30      3.86 o
  -6   9  15        1.60       -1.28      3.48 o
  -5   9  15        2.38        2.00      1.71 o
  -4   9  15        0.03        2.28      1.60 o
  -3   9  15        6.08        3.72      1.63 o
  -2   9  15        0.15        0.72      1.39 o
  -1   9  15       27.61       27.41      2.30 o
   0   9  15       16.28       18.32      2.88 o
   1   9  15       16.89       22.90      2.23 o
   2   9  15        1.20        0.35      1.62 o
   3   9  15        0.13        0.71      2.17 o
   4   9  15        2.69        2.70      2.31 o
   5   9  15       28.24       27.03      7.43 o
  -5  10  15       10.86       18.29      5.28 o
  -4  10  15        0.04        0.05      2.14 o
  -3  10  15        0.01       -2.79      2.90 o
  -2  10  15       15.18       15.93      2.09 o
  -1  10  15        2.78        3.15      1.69 o
   0  10  15        1.51        1.67      1.66 o
   1  10  15        0.19        2.12      1.73 o
   2  10  15        3.29        3.33      1.80 o
   3  10  15        1.86        1.36      2.19 o
  -3  11  15        2.85        6.22      3.96 o
  -2  11  15        3.01        1.25      2.21 o
  -1  11  15        0.93        0.65      1.69 o
   0  11  15        0.03       -0.07      2.26 o
 -11   0  16        9.27       15.29      1.99 o
 -10   0  16        5.08        4.59      2.52 o
  -9   0  16        0.49       -1.03      1.03 o
  -8   0  16       30.02       25.37      1.71 o
  -7   0  16       24.93       21.14      1.56 o
  -6   0  16      166.67      148.73      3.79 o
  -5   0  16        0.03       -1.00      1.00 o
  -4   0  16      232.04      198.64      4.17 o
  -3   0  16      124.26       95.44      2.19 o
  -2   0  16      126.31       97.76      2.29 o
  -1   0  16        1.77        0.63      0.70 o
   0   0  16      375.87      401.54      5.42 o
   1   0  16        0.05       -0.60      0.79 o
   2   0  16      878.63      850.16     12.03 o
   3   0  16       44.92       46.78      2.87 o
   4   0  16        0.75        2.01      1.62 o
   5   0  16        7.42        9.52      2.07 o
   6   0  16       45.97       45.17      3.44 o
   7   0  16        2.73        0.60      2.19 o
   8   0  16       20.47       28.06      4.08 o
   9   0  16        0.02       -0.88      3.92 o
 -11   1  16        0.54        0.81      1.08 o
 -10   1  16        5.58        2.22      0.98 o
  -9   1  16        5.43        7.29      0.98 o
  -8   1  16        0.24        0.13      0.81 o
  -7   1  16        7.27       10.94      0.89 o
  -6   1  16        0.02       -0.69      0.69 o
  -5   1  16       75.66       68.91      1.47 o
  -4   1  16        3.88        1.97      1.69 o
  -3   1  16        0.03        0.00      0.52 o
  -2   1  16      231.66      248.12      2.70 o
  -1   1  16      220.84      193.56      2.20 o
   0   1  16      570.26      531.64      4.83 o
   1   1  16       83.72       79.40      1.54 o
   2   1  16       28.41       17.87      1.04 o
   3   1  16       16.20       13.26      1.19 o
   4   1  16       11.98       16.07      1.64 o
   5   1  16       42.45       48.87      2.29 o
   6   1  16       31.90       38.54      2.34 o
   7   1  16       22.30       28.48      2.23 o
   8   1  16       30.95       40.00      2.49 o
   9   1  16        3.39        4.05      1.84 o
 -11   2  16        0.09       -1.01      1.01 o
 -10   2  16        2.20       -0.77      1.08 o
  -9   2  16        7.16        6.90      0.96 o
  -8   2  16        0.14       -0.33      0.77 o
  -7   2  16        2.08        3.06      1.20 o
  -6   2  16        2.89        4.76      1.47 o
  -5   2  16       55.24       51.42      1.85 o
  -4   2  16      124.80      107.85      2.00 o
  -3   2  16      261.87      225.14      2.90 o
  -2   2  16      137.13      103.87      1.86 o
  -1   2  16        8.47        4.45      0.58 o
   0   2  16       40.94       47.48      1.20 o
   1   2  16      585.13      563.53      5.62 o
   2   2  16       38.52       33.86      1.37 o
   3   2  16      105.52      104.57      2.51 o
   4   2  16       98.13      104.47      2.97 o
   5   2  16        0.35        3.01      1.18 o
   6   2  16        8.34        6.65      1.39 o
   7   2  16        0.75       -0.01      1.47 o
   8   2  16        9.08        5.34      3.69 o
   9   2  16        4.94        9.99      5.20 o
 -11   3  16        0.21       -1.14      1.34 o
 -10   3  16        0.05       -1.98      2.17 o
  -9   3  16        2.40        0.48      1.09 o
  -8   3  16        6.08        6.77      1.08 o
  -7   3  16        2.94        1.00      1.82 o
  -6   3  16       66.96       69.87      4.23 o
  -5   3  16       25.12       27.38      1.72 o
  -4   3  16        5.29        6.26      0.74 o
  -3   3  16       15.10       17.12      1.17 o
  -2   3  16      107.06       98.26      1.74 o
  -1   3  16      194.04      198.55      2.78 o
   0   3  16      173.19      148.87      2.24 o
   1   3  16      177.70      181.04      2.66 o
   2   3  16       30.09       31.73      1.50 o
   3   3  16        0.01       -0.86      1.02 o
   4   3  16       68.48       69.43      2.53 o
   5   3  16       31.69       33.01      2.48 o
   6   3  16       31.74       42.09      2.73 o
   7   3  16       15.81       20.53      2.36 o
   8   3  16        0.70       -1.82      1.82 o
 -10   4  16        6.81        7.19      1.73 o
  -9   4  16        1.32       -0.28      1.09 o
  -8   4  16       13.44       13.78      2.86 o
  -7   4  16        0.20        3.69      2.16 o
  -6   4  16       19.36       23.11      3.01 o
  -5   4  16       34.30       36.96      2.33 o
  -4   4  16       64.44       65.12      1.65 o
  -3   4  16        9.91       13.84      1.13 o
  -2   4  16       13.87        8.52      0.89 o
  -1   4  16        3.33        2.05      0.65 o
   0   4  16       44.17       34.83      1.32 o
   1   4  16        6.34        8.25      1.11 o
   2   4  16       82.46       84.11      2.11 o
   3   4  16       81.46       81.72      2.55 o
   4   4  16       20.22       23.05      2.04 o
   5   4  16        7.40        5.72      1.72 o
   6   4  16        1.35        4.41      1.74 o
   7   4  16        4.29        4.74      2.03 o
   8   4  16       11.04       10.47      2.89 o
 -10   5  16        1.70        1.68      1.57 o
  -9   5  16        2.71        2.52      1.26 o
  -8   5  16       11.53       18.16      3.46 o
  -7   5  16       35.86       35.07      3.92 o
  -6   5  16       26.65       38.30      3.94 o
  -5   5  16        0.00       -1.00      1.19 o
  -4   5  16        2.70        1.92      0.80 o
  -3   5  16       33.01       29.36      2.29 o
  -2   5  16       20.75       18.56      1.03 o
  -1   5  16        1.21        3.96      0.87 o
   0   5  16       20.69       25.51      1.51 o
   1   5  16       40.05       44.45      2.03 o
   2   5  16       91.59       91.00      3.19 o
   3   5  16        0.93        0.54      1.37 o
   4   5  16        0.59       -0.16      1.47 o
   5   5  16       28.76       39.57      3.33 o
   6   5  16       18.55       16.34      2.30 o
   7   5  16        8.40        8.66      2.47 o
   8   5  16        3.77        7.14      3.62 o
  -9   6  16       12.38       15.81      1.88 o
  -8   6  16        3.23        9.89      3.15 o
  -7   6  16        1.03       -1.57      2.51 o
  -6   6  16       17.27       28.96      3.92 o
  -5   6  16        4.01        9.68      2.14 o
  -4   6  16        7.16       12.27      2.33 o
  -3   6  16        2.13        2.57      0.96 o
  -2   6  16       17.35       20.42      1.16 o
  -1   6  16        6.25        5.50      0.93 o
   0   6  16        0.20        0.20      1.13 o
   1   6  16       34.98       31.57      2.08 o
   2   6  16        0.51        2.57      1.49 o
   3   6  16       12.62       14.74      2.57 o
   4   6  16       12.41       10.69      2.07 o
   5   6  16       16.37       17.10      2.27 o
   6   6  16        0.52        0.04      1.79 o
   7   6  16        1.21        1.35      2.35 o
  -9   7  16        0.53       -1.37      1.37 o
  -8   7  16        3.03        1.10      3.32 o
  -7   7  16        3.15        4.87      3.27 o
  -6   7  16        9.37        5.24      3.36 o
  -5   7  16       31.72       32.58      2.14 o
  -4   7  16       17.95       20.43      3.27 o
  -3   7  16        5.01        2.69      1.27 o
  -2   7  16        8.07        7.88      1.43 o
  -1   7  16        3.11        4.97      1.31 o
   0   7  16       10.28       16.10      1.72 o
   1   7  16        2.03        4.64      2.86 o
   2   7  16        0.28        0.43      1.48 o
   3   7  16       11.19       11.06      2.34 o
   4   7  16        0.62        0.21      1.66 o
   5   7  16        3.90        4.15      1.96 o
   6   7  16        0.80       -2.04      2.19 o
  -8   8  16        0.12        3.32      3.54 o
  -7   8  16        5.88        1.70      3.75 o
  -6   8  16       17.62       11.05      3.88 o
  -5   8  16        0.44        2.11      1.46 o
  -4   8  16        8.75       15.37      1.88 o
  -3   8  16       16.34       24.39      3.36 o
  -2   8  16       16.64       18.36      1.78 o
  -1   8  16        7.77        6.11      1.51 o
   0   8  16        6.32        6.73      2.46 o
   1   8  16        6.47        8.89      1.87 o
   2   8  16        0.00       -0.40      1.54 o
   3   8  16        4.62        1.42      1.65 o
   4   8  16        0.18        1.73      1.78 o
   5   8  16        2.41        4.70      2.45 o
  -7   9  16        0.23       -2.96      3.38 o
  -6   9  16        8.13        7.73      4.10 o
  -5   9  16        5.87        2.94      3.50 o
  -4   9  16       12.88       15.93      2.16 o
  -3   9  16       16.65       13.95      2.10 o
  -2   9  16        0.12        1.47      1.84 o
  -1   9  16        4.25       10.03      1.79 o
   0   9  16        0.94        1.76      1.60 o
   1   9  16        2.81        3.08      1.78 o
   2   9  16        0.03        0.84      1.66 o
   3   9  16        3.25        6.95      1.93 o
   4   9  16        1.64        1.18      2.45 o
  -5  10  16        2.03        6.78      4.06 o
  -4  10  16        1.59       -0.62      4.42 o
  -3  10  16        3.61        5.18      1.99 o
  -2  10  16        5.42        7.19      2.12 o
  -1  10  16        5.34        2.70      1.71 o
   0  10  16        0.79        0.96      2.27 o
   1  10  16        0.19       -0.09      1.70 o
   2  10  16        0.30        0.69      1.77 o
 -11   1  17        0.84       -0.58      1.00 o
 -10   1  17        5.23        6.39      1.05 o
  -9   1  17        1.86        1.75      0.81 o
  -8   1  17        4.71        5.23      0.81 o
  -7   1  17       14.10       14.79      0.93 o
  -6   1  17       34.31       21.41      1.15 o
  -5   1  17       97.75       91.63      1.76 o
  -4   1  17        0.03       -0.79      0.79 o
  -3   1  17        0.22       -0.65      0.65 o
  -2   1  17        0.07        0.97      0.56 o
  -1   1  17        6.35        6.22      0.83 o
   0   1  17       73.64       78.63      1.48 o
   1   1  17      129.49      113.11      2.35 o
   2   1  17       15.59       14.89      1.11 o
   3   1  17        3.01        3.29      1.12 o
   4   1  17       20.63       21.92      1.76 o
   5   1  17        0.37        0.16      1.28 o
   6   1  17        2.85       -1.14      1.42 o
   7   1  17        9.95       15.47      1.96 o
   8   1  17        0.72        1.86      1.54 o
 -11   2  17        0.07       -1.02      1.23 o
 -10   2  17        3.09        3.83      1.53 o
  -9   2  17        1.67        0.85      0.79 o
  -8   2  17        0.42       -0.54      0.66 o
  -7   2  17       42.83       38.70      1.78 o
  -6   2  17        5.17        6.92      0.94 o
  -5   2  17       28.23       28.89      1.65 o
  -4   2  17       14.91       15.23      1.07 o
  -3   2  17       40.30       37.31      1.10 o
  -2   2  17        4.11        6.75      0.89 o
  -1   2  17        2.69        3.46      0.71 o
   0   2  17        4.97        5.96      0.74 o
   1   2  17       11.40       14.11      1.16 o
   2   2  17       16.13       13.20      1.18 o
   3   2  17       55.99       48.63      2.11 o
   4   2  17        9.57        7.11      1.54 o
   5   2  17        1.05        2.11      1.49 o
   6   2  17        7.82        5.03      1.61 o
   7   2  17        0.55        1.66      1.59 o
   8   2  17        2.33        2.22      2.01 o
 -11   3  17        0.09        0.95      1.96 o
 -10   3  17        0.96       -0.29      1.38 o
  -9   3  17        8.76        8.74      1.37 o
  -8   3  17        2.29        5.85      1.02 o
  -7   3  17       13.62       16.19      2.69 o
  -6   3  17        0.16        1.64      1.82 o
  -5   3  17       35.02       32.05      1.78 o
  -4   3  17       22.75       15.71      1.26 o
  -3   3  17      121.08      116.13      1.97 o
  -2   3  17       34.22       30.96      1.20 o
  -1   3  17       26.85       24.41      1.08 o
   0   3  17       19.31       20.45      1.11 o
   1   3  17        0.69        1.52      1.06 o
   2   3  17        2.79        3.95      0.96 o
   3   3  17        1.34        0.42      1.22 o
   4   3  17        0.83        0.54      1.20 o
   5   3  17       57.00       62.48      2.75 o
   6   3  17        7.23        6.29      1.94 o
   7   3  17        0.35        0.78      3.00 o
   8   3  17        0.46       -0.68      1.96 o
 -10   4  17        0.47       -0.74      1.27 o
  -9   4  17        1.38        1.54      1.15 o
  -8   4  17        1.19       -0.68      2.20 o
  -7   4  17        5.96        7.52      2.47 o
  -6   4  17        9.62       16.04      2.82 o
  -5   4  17        7.39        8.62      1.41 o
  -4   4  17        7.04        7.49      1.47 o
  -3   4  17       14.87       13.98      0.72 o
  -2   4  17        9.09        5.33      0.76 o
  -1   4  17       34.15       37.45      2.02 o
   0   4  17       34.21       34.32      1.35 o
   1   4  17       79.71       72.27      2.10 o
   2   4  17       14.23       11.94      1.24 o
   3   4  17       34.15       34.58      1.90 o
   4   4  17        1.41       -0.82      1.55 o
   5   4  17        1.35       -0.35      1.60 o
   6   4  17        0.45        0.32      1.75 o
   7   4  17        7.29        6.35      2.11 o
   8   4  17        0.01       -0.56      3.86 o
 -10   5  17        2.36        3.74      1.44 o
  -9   5  17        0.16       -1.73      1.73 o
  -8   5  17        0.05        0.15      2.34 o
  -7   5  17        2.23        3.61      2.55 o
  -6   5  17        6.64        5.53      2.47 o
  -5   5  17       16.33       13.27      2.90 o
  -4   5  17       12.29       10.29      1.06 o
  -3   5  17        6.51        4.88      0.76 o
  -2   5  17       73.49       69.35      1.95 o
  -1   5  17        7.34        8.74      0.99 o
   0   5  17        0.04       -0.74      0.92 o
   1   5  17        3.89        4.01      1.29 o
   2   5  17        3.11        1.37      1.39 o
   3   5  17        4.02        5.67      1.69 o
   4   5  17       18.94       14.67      1.98 o
   5   5  17        0.23        1.75      1.70 o
   6   5  17       12.94       13.44      2.29 o
   7   5  17        7.06        5.19      2.06 o
  -9   6  17        5.68        1.15      1.38 o
  -8   6  17        5.18        5.45      2.96 o
  -7   6  17        6.20        8.91      3.13 o
  -6   6  17        8.44        8.23      2.90 o
  -5   6  17        2.06        1.31      2.40 o
  -4   6  17        6.08       14.16      1.18 o
  -3   6  17        1.97        0.52      0.90 o
  -2   6  17        1.41        1.38      0.82 o
  -1   6  17        5.70        3.39      0.89 o
   0   6  17       23.27       19.90      1.70 o
   1   6  17        4.97        6.99      1.53 o
   2   6  17       39.43       37.87      2.44 o
   3   6  17        3.11        1.80      1.62 o
   4   6  17       10.60        8.99      1.88 o
   5   6  17        0.36        1.73      1.77 o
   6   6  17        0.40        1.46      1.96 o
   7   6  17        0.27        0.92      3.84 o
  -8   7  17        1.02        1.89      3.23 o
  -7   7  17        1.04       -1.26      3.03 o
  -6   7  17        2.39       -1.28      2.90 o
  -5   7  17        6.24        5.24      3.25 o
  -4   7  17        8.53        8.10      1.41 o
  -3   7  17       14.09       13.16      1.26 o
  -2   7  17        1.27        0.76      0.98 o
  -1   7  17       12.39       14.11      1.58 o
   0   7  17        1.79        0.92      1.34 o
   1   7  17        3.09        3.91      1.60 o
   2   7  17        2.80        0.87      1.51 o
   3   7  17        0.17       -0.48      1.37 o
   4   7  17        0.87        0.56      1.65 o
   5   7  17        4.56        4.38      2.06 o
   6   7  17        4.95        6.82      2.52 o
  -7   8  17        3.09        4.50      3.67 o
  -6   8  17        0.45       -3.09      3.09 o
  -5   8  17       16.63       23.21      4.44 o
  -4   8  17        1.27        0.84      1.51 o
  -3   8  17        3.81        1.42      4.01 o
  -2   8  17        0.20        0.06      1.47 o
  -1   8  17        3.86        5.35      1.49 o
   0   8  17       13.75       12.10      3.17 o
   1   8  17       18.45       20.02      2.19 o
   2   8  17        0.21        0.24      1.62 o
   3   8  17        0.93        0.09      2.15 o
   4   8  17        0.60        2.95      1.80 o
   5   8  17        2.87        1.68      2.42 o
  -6   9  17        0.07       -3.25      3.44 o
  -5   9  17        0.04       -1.37      3.54 o
  -4   9  17        0.43        3.09      1.73 o
  -3   9  17       11.25       18.37      2.27 o
  -2   9  17        6.08        7.97      1.94 o
  -1   9  17        8.44        6.50      1.97 o
   0   9  17        1.07        1.31      1.55 o
   1   9  17        0.16        0.22      1.57 o
   2   9  17        0.07       -0.27      2.94 o
   3   9  17        0.10        0.17      1.66 o
   4   9  17        1.52       -1.12      3.32 o
  -4  10  17        0.00        1.30      1.90 o
  -3  10  17        5.76        7.34      2.16 o
  -2  10  17        0.20       -0.51      1.79 o
  -1  10  17        1.56       -0.31      3.49 o
   0  10  17        0.00       -1.71      1.71 o
   1  10  17        0.01        0.46      1.81 o
   2  10  17        3.47        3.81      2.62 o
 -11   0  18        0.06        0.37      1.43 o
 -10   0  18       20.21       19.36      1.90 o
  -9   0  18       20.46       23.94      4.34 o
  -8   0  18       40.73       44.63      3.85 o
  -7   0  18        2.46        2.22      1.06 o
  -6   0  18       87.16       88.40      3.92 o
  -5   0  18       27.60       17.24      2.07 o
  -4   0  18       28.52       28.80      2.71 o
  -3   0  18       12.90       10.16      1.20 o
  -2   0  18      142.84      149.27      5.93 o
  -1   0  18      356.49      335.02      5.64 o
   0   0  18      259.80      260.67      4.91 o
   1   0  18       65.56       67.90      5.96 o
   2   0  18      480.47      428.88     12.77 o
   3   0  18        9.32        4.83      2.61 o
   4   0  18        0.96        2.74      2.38 o
   5   0  18        5.29        5.12      3.09 o
   6   0  18       31.14       32.64      4.41 o
   7   0  18       37.75       36.73      5.02 o
   8   0  18       25.70       34.81      3.52 o
 -11   1  18        3.97        7.12      1.14 o
 -10   1  18        3.53        4.91      1.00 o
  -9   1  18        0.38        2.12      0.85 o
  -8   1  18        3.56        5.04      0.80 o
  -7   1  18       17.65       14.35      1.04 o
  -6   1  18       56.46       55.88      1.70 o
  -5   1  18       20.43       14.81      1.12 o
  -4   1  18      211.42      196.57      3.46 o
  -3   1  18      125.55      112.66      2.52 o
  -2   1  18      198.76      179.81      3.05 o
  -1   1  18       24.66       27.71      1.06 o
   0   1  18        4.29        5.20      0.75 o
   1   1  18       80.45       77.25      2.10 o
   2   1  18       67.10       63.30      2.27 o
   3   1  18      107.52      105.01      2.92 o
   4   1  18       83.61       82.35      3.22 o
   5   1  18       57.93       55.17      2.94 o
   6   1  18       18.56       20.96      2.68 o
   7   1  18        7.77        7.32      1.87 o
   8   1  18        0.40        3.95      1.85 o
 -11   2  18        3.73        5.27      1.41 o
 -10   2  18        4.13        2.83      1.50 o
  -9   2  18        3.07        3.59      1.43 o
  -8   2  18       16.52       17.26      2.59 o
  -7   2  18       11.30       15.36      1.20 o
  -6   2  18       19.92       19.20      1.71 o
  -5   2  18       82.19       85.70      2.51 o
  -4   2  18       13.36        9.96      0.65 o
  -3   2  18       44.29       30.33      1.49 o
  -2   2  18       27.53       27.94      1.11 o
  -1   2  18      120.18      129.94      2.37 o
   0   2  18      467.85      465.68      5.86 o
   1   2  18      391.72      378.60      5.42 o
   2   2  18       20.60       17.26      1.45 o
   3   2  18        6.33        4.80      1.46 o
   4   2  18        2.40        1.22      2.40 o
   5   2  18       30.99       32.20      2.06 o
   6   2  18       15.54       20.63      2.04 o
   7   2  18       19.86       25.07      3.49 o
   8   2  18        7.51        6.85      2.46 o
 -10   3  18        2.00        3.17      3.07 o
  -9   3  18        0.01        0.40      3.33 o
  -8   3  18        0.00        0.46      0.84 o
  -7   3  18        0.14        1.74      1.84 o
  -6   3  18        9.74       10.86      2.40 o
  -5   3  18      123.38      128.82      5.76 o
  -4   3  18       71.22       66.32      4.04 o
  -3   3  18       64.06       62.13      1.49 o
  -2   3  18      133.77      131.53      2.35 o
  -1   3  18       26.60       29.55      1.29 o
   0   3  18        3.08        1.77      0.95 o
   1   3  18       15.13       14.08      1.34 o
   2   3  18       85.27       89.75      2.71 o
   3   3  18      105.82       93.76      5.20 o
   4   3  18       45.73       49.15      3.96 o
   5   3  18       14.36       17.28      1.87 o
   6   3  18       15.84       16.26      2.37 o
   7   3  18        0.06        0.03      1.78 o
   8   3  18        0.00       -0.19      1.98 o
 -10   4  18        1.19        0.91      1.28 o
  -9   4  18        4.93        5.05      1.23 o
  -8   4  18       14.98       23.52      3.28 o
  -7   4  18       50.14       56.25      4.64 o
  -6   4  18       11.79       13.18      2.72 o
  -5   4  18        5.72        8.33      2.42 o
  -4   4  18        0.87        0.41      0.69 o
  -3   4  18        0.07       -0.14      0.60 o
  -2   4  18       40.38       43.00      1.55 o
  -1   4  18       58.89       57.53      1.92 o
   0   4  18       46.06       54.18      1.66 o
   1   4  18       89.65      101.23      2.74 o
   2   4  18       82.15       94.27      2.84 o
   3   4  18       47.29       55.42      2.44 o
   4   4  18       13.68       18.14      2.13 o
   5   4  18       11.36       15.16      2.13 o
   6   4  18       23.95       27.70      2.92 o
   7   4  18        5.95        7.03      2.16 o
 -10   5  18        6.67        8.75      1.82 o
  -9   5  18       11.94       13.37      1.50 o
  -8   5  18        1.06        2.84      2.67 o
  -7   5  18       13.26       16.69      3.32 o
  -6   5  18       39.88       48.71      4.48 o
  -5   5  18       12.77       18.12      3.13 o
  -4   5  18       13.49       15.87      1.13 o
  -3   5  18       29.82       33.76      1.35 o
  -2   5  18        0.01        0.80      0.76 o
  -1   5  18        9.51       10.46      1.08 o
   0   5  18        3.37        2.34      1.02 o
   1   5  18       11.50       16.97      1.71 o
   2   5  18        4.88        5.31      1.52 o
   3   5  18       30.70       35.48      2.49 o
   4   5  18       52.83       56.65      3.11 o
   5   5  18       28.74       32.91      2.63 o
   6   5  18        0.01        0.36      1.82 o
   7   5  18        0.00        1.98      2.42 o
  -9   6  18        6.03        9.68      1.48 o
  -8   6  18       14.65       23.73      4.08 o
  -7   6  18        6.62        4.62      3.03 o
  -6   6  18       25.94       29.45      4.10 o
  -5   6  18        0.23        0.27      2.59 o
  -4   6  18        0.43        1.02      1.24 o
  -3   6  18        7.50        7.17      0.92 o
  -2   6  18        0.35       -0.72      0.72 o
  -1   6  18       13.95       16.87      1.86 o
   0   6  18        6.74       11.88      1.59 o
   1   6  18       23.10       28.14      2.17 o
   2   6  18       29.31       32.48      2.37 o
   3   6  18        0.20       -1.35      1.41 o
   4   6  18        0.34       -0.84      1.56 o
   5   6  18        5.39        8.82      2.03 o
   6   6  18        6.49       13.77      2.37 o
  -8   7  18        1.59       -0.41      2.92 o
  -7   7  18        0.10       -1.62      2.96 o
  -6   7  18        1.89       -2.74      2.74 o
  -5   7  18        5.60        7.11      3.56 o
  -4   7  18        9.37       20.43      3.50 o
  -3   7  18        2.01        2.53      1.54 o
  -2   7  18        5.93        0.59      1.36 o
  -1   7  18       14.27       18.42      3.36 o
   0   7  18        8.29       12.46      2.50 o
   1   7  18       18.18       29.06      2.26 o
   2   7  18        1.26        0.45      1.47 o
   3   7  18        5.34        4.91      1.74 o
   4   7  18        1.45        1.28      1.62 o
   5   7  18        1.99        3.49      2.00 o
  -7   8  18        0.22        4.52      3.54 o
  -6   8  18        3.15        4.37      3.67 o
  -5   8  18        6.30        4.08      3.57 o
  -4   8  18       11.76       16.18      1.84 o
  -3   8  18        0.94        0.31      3.60 o
  -2   8  18        1.16        0.92      1.53 o
  -1   8  18        5.44       11.08      4.46 o
   0   8  18       16.99       18.44      2.34 o
   1   8  18        4.14        9.35      1.90 o
   2   8  18        0.79       -1.63      2.33 o
   3   8  18        0.58        0.34      1.64 o
   4   8  18        0.34        0.46      1.67 o
  -6   9  18        1.57       -3.11      3.42 o
  -5   9  18        0.46       -0.89      3.50 o
  -4   9  18        0.82        0.03      2.56 o
  -3   9  18        7.71       13.41      3.07 o
  -2   9  18       20.61       24.01      2.52 o
  -1   9  18        0.13        3.12      1.80 o
   0   9  18        2.21        3.27      1.93 o
   1   9  18        1.27       -1.06      1.54 o
   2   9  18        2.10        2.24      2.74 o
   3   9  18        0.82        1.63      1.71 o
  -3  10  18        0.54       -0.83      1.67 o
  -2  10  18        0.22       -1.72      1.72 o
  -1  10  18        1.62        4.46      2.04 o
   0  10  18        0.01        0.87      1.94 o
 -10   1  19        0.06        0.56      1.13 o
  -9   1  19        3.21        3.47      0.89 o
  -8   1  19        0.38        0.27      0.79 o
  -7   1  19        0.94        1.28      0.76 o
  -6   1  19       84.70       80.09      2.62 o
  -5   1  19        0.02       -0.55      0.70 o
  -4   1  19       44.75       41.60      1.58 o
  -3   1  19       17.06       15.62      1.38 o
  -2   1  19        7.90        8.64      1.64 o
  -1   1  19       18.27       16.09      1.58 o
   0   1  19       28.33       27.27      1.47 o
   1   1  19       61.42       67.84      3.43 o
   2   1  19       64.91       69.31      3.45 o
   3   1  19        3.73        3.70      1.70 o
   4   1  19        2.92        3.99      2.12 o
   5   1  19        1.54        3.10      2.16 o
   6   1  19        0.01       -1.25      2.07 o
   7   1  19        0.42        4.52      2.08 o
 -10   2  19        0.36       -0.18      1.83 o
  -9   2  19        7.01        8.62      1.38 o
  -8   2  19        0.00        1.48      0.99 o
  -7   2  19       12.61       14.03      1.22 o
  -6   2  19       47.52       42.26      1.79 o
  -5   2  19       14.21       11.49      0.83 o
  -4   2  19       31.38       28.18      1.30 o
  -3   2  19        0.59        0.19      0.57 o
  -2   2  19       14.80       12.78      0.91 o
  -1   2  19        3.68        3.25      0.73 o
   0   2  19        2.99        5.32      2.05 o
   1   2  19       75.13       80.16      4.06 o
   2   2  19        0.51       -1.14      1.14 o
   3   2  19        1.25       -0.41      1.19 o
   4   2  19        0.85        0.70      1.50 o
   5   2  19       13.85       17.00      1.84 o
   6   2  19        4.36        0.81      1.84 o
   7   2  19        0.88        3.75      2.20 o
 -10   3  19        0.24       -0.17      1.27 o
  -9   3  19        0.50       -0.91      1.05 o
  -8   3  19       12.90        9.89      2.49 o
  -7   3  19       21.99       19.75      2.94 o
  -6   3  19        2.10        5.66      2.20 o
  -5   3  19       21.99       23.50      2.99 o
  -4   3  19        8.41        6.77      0.76 o
  -3   3  19        7.56        6.96      1.06 o
  -2   3  19       22.47       20.80      1.05 o
  -1   3  19        2.04        4.10      0.88 o
   0   3  19        0.29        0.05      1.04 o
   1   3  19       44.11       45.84      3.82 o
   2   3  19       23.02       20.01      1.58 o
   3   3  19       31.45       32.77      2.71 o
   4   3  19       14.54       14.14      1.72 o
   5   3  19        0.00       -0.39      1.41 o
   6   3  19        0.15        0.23      1.80 o
   7   3  19        0.05       -0.11      2.12 o
 -10   4  19        0.29       -0.19      1.24 o
  -9   4  19        1.26        0.66      1.24 o
  -8   4  19        0.29       -1.24      2.34 o
  -7   4  19        9.04        8.71      2.69 o
  -6   4  19        1.89        6.84      2.59 o
  -5   4  19        1.23        2.11      2.28 o
  -4   4  19        3.08        1.09      1.21 o
  -3   4  19       19.27       18.46      1.01 o
  -2   4  19       62.41       54.51      1.75 o
  -1   4  19       23.47       25.62      1.38 o
   0   4  19       23.30       24.38      2.42 o
   1   4  19        2.58        1.29      1.19 o
   2   4  19        7.84        7.48      1.30 o
   3   4  19        0.03       -0.89      1.20 o
   4   4  19       21.53       24.76      3.08 o
   5   4  19        0.33        0.87      1.69 o
   6   4  19        5.86        7.08      2.13 o
   7   4  19        2.41        3.81      2.54 o
  -9   5  19        4.63        2.01      2.71 o
  -8   5  19        0.08        0.44      2.63 o
  -7   5  19        4.42        1.93      2.57 o
  -6   5  19        6.29       12.66      3.09 o
  -5   5  19       20.05       18.57      3.30 o
  -4   5  19        2.49        1.70      0.66 o
  -3   5  19       33.58       33.94      1.40 o
  -2   5  19        0.80       -0.74      0.74 o
  -1   5  19       15.24       17.09      1.29 o
   0   5  19       28.36       28.80      1.92 o
   1   5  19       39.97       38.76      2.80 o
   2   5  19       11.27        6.11      1.66 o
   3   5  19       13.06       12.19      2.12 o
   4   5  19        4.53        4.42      1.74 o
   5   5  19        9.89       11.61      2.13 o
   6   5  19        0.88       -0.49      1.86 o
  -9   6  19        0.01        2.31      2.22 o
  -8   6  19        0.01        0.43      2.74 o
  -7   6  19        2.85        6.38      3.15 o
  -6   6  19        0.43        1.95      2.80 o
  -5   6  19        4.14        5.10      2.96 o
  -4   6  19        4.57        4.46      0.89 o
  -3   6  19       20.55       23.85      1.74 o
  -2   6  19       13.95       12.71      1.12 o
  -1   6  19       43.60       43.43      2.72 o
   0   6  19        6.74        3.94      1.70 o
   1   6  19        3.37        2.86      1.78 o
   2   6  19        0.00       -1.39      1.39 o
   3   6  19        0.04        0.32      1.49 o
   4   6  19        1.81        0.12      1.63 o
   5   6  19        4.64        3.34      3.16 o
   6   6  19        8.34        9.83      2.34 o
  -8   7  19        0.57        2.26      3.19 o
  -7   7  19        2.12       -2.20      2.72 o
  -6   7  19        6.55        7.05      3.42 o
  -5   7  19       13.87       23.77      4.29 o
  -4   7  19       19.75       18.89      1.88 o
  -3   7  19        0.20        0.92      0.96 o
  -2   7  19        0.01       -1.26      1.26 o
  -1   7  19        7.10        9.86      3.69 o
   0   7  19       19.44       17.84      2.21 o
   1   7  19        2.47        5.25      2.28 o
   2   7  19       12.35        8.91      1.80 o
   3   7  19        2.60        4.27      1.79 o
   4   7  19        6.49        7.72      1.86 o
   5   7  19        2.88        6.53      2.03 o
  -7   8  19        0.77        2.22      3.48 o
  -6   8  19        0.02       -0.79      3.44 o
  -5   8  19        3.89       -1.62      3.28 o
  -4   8  19        6.33        5.91      3.61 o
  -3   8  19       19.21       31.84      3.52 o
  -2   8  19       16.55       20.20      4.12 o
  -1   8  19        5.25        7.23      1.92 o
   0   8  19        4.92        4.03      1.89 o
   1   8  19        1.65        1.85      1.81 o
   2   8  19        0.00        0.89      2.39 o
   3   8  19        0.00       -1.30      1.57 o
   4   8  19        0.25        0.96      1.71 o
  -5   9  19        5.87        4.81      3.98 o
  -4   9  19        3.86        1.26      3.65 o
  -3   9  19        8.82        9.62      2.03 o
  -2   9  19        1.87        4.40      1.81 o
  -1   9  19        0.00        2.07      1.71 o
   0   9  19        5.87        6.11      3.25 o
   1   9  19        5.01        7.48      2.23 o
   2   9  19        4.10        1.97      3.74 o
 -10   0  20       17.32       27.47      2.15 o
  -9   0  20        0.20        0.35      1.46 o
  -8   0  20        0.07        2.51      1.41 o
  -7   0  20       11.29       11.48      1.87 o
  -6   0  20       15.38       15.90      2.03 o
  -5   0  20       37.98       35.86      2.74 o
  -4   0  20       28.47       32.01      3.23 o
  -3   0  20        6.71        2.97      1.97 o
  -2   0  20       20.16       21.92      1.69 o
  -1   0  20        0.90       -0.54      1.45 o
   0   0  20        4.23        4.41      1.87 o
   1   0  20      121.54      112.67      5.70 o
   2   0  20        1.95        3.27      2.38 o
   3   0  20        9.41        6.51      2.80 o
   4   0  20       34.97       42.90      4.39 o
   5   0  20       26.09       32.87      4.48 o
   6   0  20       23.87       36.21      4.75 o
   7   0  20       42.77       50.61      6.01 o
 -10   1  20        1.11       -0.56      1.33 o
  -9   1  20        5.29        3.93      1.31 o
  -8   1  20        6.98       10.80      1.23 o
  -7   1  20       15.66       21.77      1.87 o
  -6   1  20        4.55        9.61      1.22 o
  -5   1  20        1.24       -0.15      0.70 o
  -4   1  20        6.90        6.85      0.91 o
  -3   1  20       18.46       19.28      1.24 o
  -2   1  20        0.42        0.48      0.78 o
  -1   1  20       35.23       36.07      1.82 o
   0   1  20        0.59        1.35      1.76 o
   1   1  20       65.63       71.80      3.33 o
   2   1  20       39.76       43.47      5.66 o
   3   1  20       50.30       50.00      4.52 o
   4   1  20       23.80       27.49      2.74 o
   5   1  20        0.40        0.90      2.08 o
   6   1  20        2.24        2.73      2.38 o
   7   1  20       10.24       15.15      2.55 o
 -10   2  20        0.44       -0.74      1.29 o
  -9   2  20        0.08       -1.30      1.30 o
  -8   2  20        0.46        1.29      1.96 o
  -7   2  20        3.61        1.02      0.93 o
  -6   2  20        0.56        2.30      0.68 o
  -5   2  20       20.85       18.54      1.66 o
  -4   2  20        6.80        8.11      0.87 o
  -3   2  20       28.20       25.38      1.38 o
  -2   2  20        4.42        5.60      0.78 o
  -1   2  20       26.44       27.57      1.32 o
   0   2  20       56.89       59.01      2.28 o
   1   2  20       32.49       28.19      2.02 o
   2   2  20        2.87        1.90      1.32 o
   3   2  20        4.45        7.03      4.55 o
   4   2  20        5.95        5.81      2.06 o
   5   2  20       44.35       49.88      3.01 o
   6   2  20       16.51       21.53      2.50 o
   7   2  20        0.19        0.49      1.86 o
 -10   3  20        1.28       -1.17      1.17 o
  -9   3  20        0.60        0.20      1.08 o
  -8   3  20        4.36        6.59      2.42 o
  -7   3  20        1.80       -0.14      1.97 o
  -6   3  20       26.99       29.00      3.25 o
  -5   3  20        0.40        2.86      0.84 o
  -4   3  20        0.22        0.37      0.63 o
  -3   3  20        9.46        6.96      0.93 o
  -2   3  20        0.21       -0.33      0.65 o
  -1   3  20        1.11        1.17      0.78 o
   0   3  20       99.22      116.73      3.32 o
   1   3  20       20.43       25.33      1.90 o
   2   3  20       31.96       38.93      2.29 o
   3   3  20       14.58       15.71      3.37 o
   4   3  20        0.01       -1.12      1.52 o
   5   3  20        0.19        0.58      1.67 o
   6   3  20        1.97        6.00      2.44 o
   7   3  20        1.02        0.68      3.29 o
  -9   4  20        0.22        3.17      2.49 o
  -8   4  20        0.66        1.66      2.30 o
  -7   4  20        1.56       -1.97      1.97 o
  -6   4  20        6.94        5.68      2.45 o
  -5   4  20        1.31        0.12      2.11 o
  -4   4  20        0.38        2.05      0.55 o
  -3   4  20        0.01        0.30      0.77 o
  -2   4  20       13.16       16.75      1.14 o
  -1   4  20       10.34       15.02      1.20 o
   0   4  20       11.66       10.12      1.47 o
   1   4  20       26.79       27.60      1.68 o
   2   4  20        5.88        7.64      1.61 o
   3   4  20       13.86       14.45      1.91 o
   4   4  20       14.08       14.56      2.42 o
   5   4  20        0.68       -0.03      1.91 o
   6   4  20        4.60        2.05      2.53 o
  -9   5  20        1.50        0.95      2.51 o
  -8   5  20        2.83        1.55      2.72 o
  -7   5  20        8.79       12.10      3.21 o
  -6   5  20        3.71        2.57      2.53 o
  -5   5  20        0.27        1.02      2.57 o
  -4   5  20        2.10        3.59      0.94 o
  -3   5  20        1.64        3.75      0.91 o
  -2   5  20        0.60       -0.72      0.72 o
  -1   5  20        0.12       -1.12      1.12 o
   0   5  20        3.43        1.10      1.48 o
   1   5  20       21.77       26.90      2.56 o
   2   5  20       26.54       35.19      4.83 o
   3   5  20        2.07        2.99      1.88 o
   4   5  20        0.88       -0.31      1.84 o
   5   5  20        1.54        2.53      2.17 o
   6   5  20        0.51        0.06      2.32 o
  -8   6  20        0.11       -2.63      2.63 o
  -7   6  20        0.35       -1.08      2.67 o
  -6   6  20        0.88        0.02      2.76 o
  -5   6  20        1.63        2.24      2.72 o
  -4   6  20        0.83       -1.42      1.57 o
  -3   6  20        1.69        0.76      0.88 o
  -2   6  20        0.10        0.41      1.89 o
  -1   6  20        9.06       13.26      2.42 o
   0   6  20        0.76       -0.84      1.48 o
   1   6  20        3.79        0.34      2.23 o
   2   6  20        0.59        0.48      1.81 o
   3   6  20        0.00       -0.60      1.91 o
   4   6  20        5.88        6.65      2.19 o
   5   6  20        4.42        6.25      2.38 o
  -7   7  20        0.20        2.61      3.01 o
  -6   7  20        0.26       -2.69      2.69 o
  -5   7  20        6.15        8.02      3.50 o
  -4   7  20        0.13       -1.12      1.24 o
  -3   7  20        0.07        1.34      2.30 o
  -2   7  20        3.44        5.88      3.19 o
  -1   7  20        0.01       -1.38      1.38 o
   0   7  20        1.03        1.62      1.63 o
   1   7  20        0.22        0.97      2.65 o
   2   7  20        3.39        2.19      1.99 o
   3   7  20        2.23        2.84      2.07 o
   4   7  20        0.41       -1.92      1.92 o
  -6   8  20        3.03       -3.03      3.03 o
  -5   8  20        0.12       -0.17      3.19 o
  -4   8  20        2.69        0.44      3.50 o
  -3   8  20        9.10       17.78      2.09 o
  -2   8  20        1.43       -0.66      1.50 o
  -1   8  20        0.03       -1.18      1.54 o
   0   8  20        0.91       -0.74      1.67 o
   1   8  20        0.01       -0.47      2.31 o
   2   8  20        0.19        0.69      1.83 o
   3   8  20        0.04        1.82      1.97 o
  -4   9  20        0.00        0.21      3.42 o
  -3   9  20        2.43        6.08      1.79 o
  -2   9  20        0.70        0.93      1.74 o
  -1   9  20        0.03       -1.71      1.71 o
   0   9  20        2.29        4.68      1.98 o
   1   9  20        2.88        4.55      2.18 o
 -10   1  21        3.11        0.64      1.31 o
  -9   1  21        1.09        0.11      1.19 o
  -8   1  21        0.06       -1.60      1.60 o
  -7   1  21        3.24        4.11      1.07 o
  -6   1  21        0.49        1.77      0.99 o
  -5   1  21       10.38        6.23      0.90 o
  -4   1  21       17.40       17.05      1.18 o
  -3   1  21       26.28       19.59      3.10 o
  -2   1  21        4.47        3.75      0.98 o
  -1   1  21       10.74        9.34      1.46 o
   0   1  21        1.01        1.17      1.33 o
   1   1  21        0.15        0.11      1.63 o
   2   1  21        4.51        2.67      1.67 o
   3   1  21        4.19        5.21      1.99 o
   4   1  21        4.03        6.57      2.18 o
   5   1  21        0.58        4.47      2.25 o
   6   1  21        0.15        0.67      2.29 o
   7   1  21        4.15        5.85      2.14 o
 -10   2  21        0.52        0.02      1.37 o
  -9   2  21        0.02       -0.05      1.13 o
  -8   2  21        0.00        0.41      1.22 o
  -7   2  21        0.77       -0.75      1.72 o
  -6   2  21       15.15       15.81      1.66 o
  -5   2  21        0.13       -0.17      0.86 o
  -4   2  21        7.59       10.99      2.00 o
  -3   2  21        0.77       -0.03      0.77 o
  -2   2  21        1.02       -0.38      0.76 o
  -1   2  21        2.93        4.59      1.33 o
   0   2  21        0.25       -0.07      1.03 o
   1   2  21        3.98        3.41      1.22 o
   2   2  21        9.19        7.07      1.43 o
   3   2  21        1.24        1.03      1.76 o
   4   2  21        3.08        5.09      2.18 o
   5   2  21        1.08        3.57      1.80 o
   6   2  21        1.46        2.19      1.85 o
  -9   3  21        1.68        1.51      1.09 o
  -8   3  21        0.86        0.14      2.09 o
  -7   3  21        1.44       -1.93      1.93 o
  -6   3  21        0.26        2.71      2.09 o
  -5   3  21       10.01       15.89      1.30 o
  -4   3  21        0.16       -0.14      1.11 o
  -3   3  21       29.90       24.97      1.41 o
  -2   3  21       15.96       16.85      2.34 o
  -1   3  21        1.67        2.70      1.34 o
   0   3  21       36.19       34.11      1.97 o
   1   3  21        0.21        1.06      1.21 o
   2   3  21        0.50        0.51      1.59 o
   3   3  21        2.73        1.82      1.84 o
   4   3  21        3.81        3.47      1.67 o
   5   3  21        0.69       -1.17      1.64 o
   6   3  21        0.65        2.40      2.23 o
  -9   4  21        0.00        0.68      2.34 o
  -8   4  21        3.14       -0.08      2.20 o
  -7   4  21        0.06        1.39      2.40 o
  -6   4  21        0.01        1.55      2.30 o
  -5   4  21       16.11       16.71      3.09 o
  -4   4  21       20.47       20.17      0.98 o
  -3   4  21       16.51       20.87      1.44 o
  -2   4  21        0.13        0.32      0.88 o
  -1   4  21        0.35        0.35      1.24 o
   0   4  21       27.63       25.04      1.82 o
   1   4  21        6.09        5.88      1.41 o
   2   4  21        3.61        3.55      1.45 o
   3   4  21        8.24        7.42      1.67 o
   4   4  21        0.58        2.36      1.96 o
   5   4  21        0.02        0.48      2.11 o
   6   4  21        0.91       -1.00      2.08 o
  -8   5  21        0.37       -2.30      2.30 o
  -7   5  21       11.68       14.97      3.38 o
  -6   5  21        2.07       -2.28      2.28 o
  -5   5  21        0.34       -2.30      2.30 o
  -4   5  21        1.81        0.45      1.09 o
  -3   5  21        0.08       -0.41      0.83 o
  -2   5  21       20.64       20.49      1.45 o
  -1   5  21       13.46       15.65      1.92 o
   0   5  21        3.04        1.09      2.81 o
   1   5  21       13.83       17.03      4.74 o
   2   5  21        0.88        2.13      2.44 o
   3   5  21        2.00        0.04      1.84 o
   4   5  21        2.36        1.29      1.87 o
   5   5  21        0.01        1.27      2.12 o
  -8   6  21        0.22       -2.05      2.49 o
  -7   6  21        5.43        9.78      3.21 o
  -6   6  21       13.07       14.96      3.59 o
  -5   6  21        7.59        9.34      1.33 o
  -4   6  21        0.83        0.78      1.19 o
  -3   6  21        1.90        2.03      0.99 o
  -2   6  21        0.20        1.63      1.33 o
  -1   6  21        0.17        2.21      1.86 o
   0   6  21        0.00       -2.33      2.33 o
   1   6  21        0.17       -1.32      1.60 o
   2   6  21        7.34        9.31      2.71 o
   3   6  21        3.12        1.79      1.97 o
   4   6  21        3.63        3.88      2.13 o
  -7   7  21        0.03        0.75      3.13 o
  -6   7  21        0.10        3.44      3.19 o
  -5   7  21        0.01       -0.24      1.37 o
  -4   7  21        8.55        6.36      1.60 o
  -3   7  21        0.81        0.41      1.35 o
  -2   7  21        0.24       -0.02      2.76 o
  -1   7  21        1.63        2.28      2.53 o
   0   7  21        5.34        7.52      1.91 o
   1   7  21        3.85        2.38      1.88 o
   2   7  21        3.02        0.48      1.85 o
   3   7  21        1.32       -0.47      1.89 o
  -5   8  21        0.01        0.27      3.25 o
  -4   8  21        8.15       15.77      4.23 o
  -3   8  21        0.12        3.03      1.49 o
  -2   8  21        0.04        0.02      3.63 o
  -1   8  21        0.01        0.10      2.31 o
   0   8  21        0.21       -0.90      1.76 o
   1   8  21        1.58        0.04      1.77 o
   2   8  21        0.36        0.18      1.90 o
  -2   9  21        6.08       10.57      2.58 o
  -1   9  21        0.38       -0.86      2.94 o
  -9   0  22       17.56       16.95      2.28 o
  -8   0  22       10.78       13.55      2.09 o
  -7   0  22        7.76        5.72      1.68 o
  -6   0  22        0.17        1.57      1.49 o
  -5   0  22        5.85        6.07      1.68 o
  -4   0  22        0.02        3.90      1.64 o
  -3   0  22        8.92       10.22      1.99 o
  -2   0  22        2.81        3.90      1.68 o
  -1   0  22        2.81        4.52      1.85 o
   0   0  22        3.70        6.61      2.34 o
   1   0  22        6.37        8.70      2.59 o
   2   0  22       40.77       43.21      4.29 o
   3   0  22       52.80       54.24      5.00 o
   4   0  22        2.61       -0.14      2.88 o
   5   0  22        2.19        2.01      3.21 o
   6   0  22        2.24        2.16      3.54 o
  -9   1  22        1.98        1.60      1.89 o
  -8   1  22        0.03       -1.55      1.55 o
  -7   1  22        1.16        2.52      1.41 o
  -6   1  22        7.49        2.70      1.08 o
  -5   1  22        2.27        1.28      0.81 o
  -4   1  22        0.76       -0.11      0.77 o
  -3   1  22       14.04       16.89      2.53 o
  -2   1  22        7.53       12.07      1.53 o
  -1   1  22       27.16       32.98      2.22 o
   0   1  22        9.17       14.29      2.26 o
   1   1  22       37.30       38.32      4.91 o
   2   1  22        0.22       -1.22      1.63 o
   3   1  22        0.10        2.58      1.83 o
   4   1  22        2.28        3.38      2.06 o
   5   1  22        6.75        9.62      2.56 o
   6   1  22        7.53        6.63      2.20 o
  -9   2  22        0.01       -0.79      2.08 o
  -8   2  22        0.46       -1.80      1.80 o
  -7   2  22        7.96       10.36      2.43 o
  -6   2  22        8.72       16.53      1.50 o
  -5   2  22        8.08       10.21      1.09 o
  -4   2  22       10.99       14.18      1.14 o
  -3   2  22        0.34        0.47      0.84 o
  -2   2  22        0.16       -0.28      1.09 o
  -1   2  22        0.67        0.89      1.23 o
   0   2  22        9.53       11.32      1.84 o
   1   2  22       33.07       36.41      2.72 o
   2   2  22        4.21        2.44      1.81 o
   3   2  22        4.08        4.13      1.98 o
   4   2  22       16.91       21.51      2.91 o
   5   2  22        5.26        3.04      2.25 o
   6   2  22        0.00       -1.47      1.79 o
  -9   3  22        0.00       -1.21      1.21 o
  -8   3  22        3.72        5.89      1.09 o
  -7   3  22        0.01       -1.74      1.95 o
  -6   3  22       12.35       13.01      1.31 o
  -5   3  22       16.07       17.60      1.47 o
  -4   3  22        8.95       11.35      1.07 o
  -3   3  22        8.63        9.59      1.71 o
  -2   3  22        4.65        5.43      1.05 o
  -1   3  22       12.25       13.92      1.79 o
   0   3  22       13.44       17.96      2.21 o
   1   3  22        3.01        1.64      1.63 o
   2   3  22       15.37       16.83      3.05 o
   3   3  22        0.51        1.45      1.85 o
   4   3  22        0.82        1.71      1.60 o
   5   3  22        3.20        2.15      1.93 o
   6   3  22        4.55        7.13      3.82 o
  -9   4  22        0.00       -1.97      1.97 o
  -8   4  22        0.06       -0.15      2.36 o
  -7   4  22        3.39       10.13      2.84 o
  -6   4  22       10.52       15.09      3.11 o
  -5   4  22        7.42       10.73      1.27 o
  -4   4  22        2.54        5.02      0.80 o
  -3   4  22        0.00       -0.82      0.82 o
  -2   4  22        3.90        4.16      1.34 o
  -1   4  22        3.15        4.29      1.50 o
   0   4  22        2.57        2.05      1.22 o
   1   4  22        0.04       -0.89      1.25 o
   2   4  22        3.93        8.65      1.82 o
   3   4  22       11.66       11.74      1.88 o
   4   4  22        1.34        2.41      2.00 o
   5   4  22        4.67        5.26      2.37 o
  -8   5  22        3.29        5.49      3.03 o
  -7   5  22        1.89        8.58      3.17 o
  -6   5  22        2.46        5.31      2.78 o
  -5   5  22        0.29       -0.42      1.62 o
  -4   5  22        1.10        1.78      1.21 o
  -3   5  22        6.14        8.92      1.32 o
  -2   5  22        0.54        2.40      1.54 o
  -1   5  22        5.74        4.22      1.53 o
   0   5  22        0.14        2.15      2.48 o
   1   5  22       23.52       30.47      2.99 o
   2   5  22        2.55        4.87      1.93 o
   3   5  22        0.52        2.63      2.62 o
   4   5  22        0.02       -0.01      1.79 o
   5   5  22        1.55        1.41      3.19 o
  -7   6  22        2.68        2.86      2.96 o
  -6   6  22        1.33        0.27      2.86 o
  -5   6  22        4.31        8.03      1.34 o
  -4   6  22        0.26        0.61      1.30 o
  -3   6  22        1.79        1.71      1.30 o
  -2   6  22        0.48       -0.57      1.31 o
  -1   6  22        0.49       -2.37      2.37 o
   0   6  22        0.14       -1.45      1.45 o
   1   6  22        2.01        0.32      1.80 o
   2   6  22        0.04       -1.63      1.63 o
   3   6  22        0.21        0.49      1.93 o
   4   6  22        6.10        4.31      4.98 o
  -6   7  22        0.08       -0.59      3.14 o
  -5   7  22        0.39       -1.14      1.14 o
  -4   7  22        0.72        0.25      3.11 o
  -3   7  22        0.76       -1.35      1.35 o
  -2   7  22        0.47       -1.30      1.30 o
  -1   7  22        5.54        6.02      2.21 o
   0   7  22        0.33       -0.79      1.97 o
   1   7  22        0.61       -0.44      1.82 o
   2   7  22        0.13        0.85      1.90 o
   3   7  22        2.35        0.92      2.07 o
  -4   8  22        0.00        0.48      3.42 o
  -3   8  22        8.37       12.66      4.04 o
  -2   8  22        0.84        3.12      1.70 o
  -1   8  22        1.52       -0.76      1.64 o
   0   8  22        0.12        0.19      1.75 o
   1   8  22        0.15        1.12      2.22 o
  -9   1  23        0.03       -1.02      1.66 o
  -8   1  23        3.74        4.12      1.91 o
  -7   1  23        3.94        5.91      1.93 o
  -6   1  23       12.59       11.89      1.37 o
  -5   1  23        8.88        6.40      1.90 o
  -4   1  23        2.98        2.90      0.93 o
  -3   1  23       17.66       17.61      2.24 o
  -2   1  23        4.97        4.04      1.32 o
  -1   1  23        0.00       -0.37      3.41 o
   0   1  23        0.03        2.43      1.49 o
   1   1  23        4.34        7.13      1.81 o
   2   1  23        1.42       -0.32      1.62 o
   3   1  23        0.53       -1.36      1.83 o
   4   1  23        7.68        9.31      2.59 o
   5   1  23        0.43        0.87      2.17 o
  -9   2  23        0.12       -1.66      1.66 o
  -8   2  23        2.05        0.99      2.01 o
  -7   2  23       15.82       13.51      2.59 o
  -6   2  23        0.01       -1.64      1.89 o
  -5   2  23        9.43       11.20      1.68 o
  -4   2  23        9.46       10.71      1.15 o
  -3   2  23        1.53        0.02      0.86 o
  -2   2  23        0.60       -0.39      1.09 o
  -1   2  23        0.07       -1.20      1.20 o
   0   2  23        6.37        8.59      1.79 o
   1   2  23       18.19       20.89      3.38 o
   2   2  23        6.03        9.69      2.11 o
   3   2  23        5.25        4.78      2.11 o
   4   2  23        1.57        2.73      2.23 o
   5   2  23        0.71        0.00      1.74 o
  -8   3  23        0.47        0.39      1.97 o
  -7   3  23        2.25        0.93      2.14 o
  -6   3  23        1.81        0.18      1.03 o
  -5   3  23        8.55        5.12      1.25 o
  -4   3  23       18.33       14.56      1.21 o
  -3   3  23        0.23       -0.84      0.84 o
  -2   3  23        4.03        3.80      1.37 o
  -1   3  23        0.31        0.01      1.32 o
   0   3  23       10.88       13.92      2.06 o
   1   3  23        0.19       -1.56      1.56 o
   2   3  23        0.18       -0.29      1.75 o
   3   3  23        2.54        3.23      1.57 o
   4   3  23        1.67        1.58      1.64 o
   5   3  23        2.33        1.76      1.78 o
  -8   4  23        2.83        4.91      2.67 o
  -7   4  23        0.85       -1.99      2.09 o
  -6   4  23        3.43        0.73      2.36 o
  -5   4  23        3.59        6.57      1.29 o
  -4   4  23        0.13       -0.07      3.10 o
  -3   4  23        8.54        8.13      1.15 o
  -2   4  23        5.43        3.25      1.39 o
  -1   4  23        0.00        1.33      1.39 o
   0   4  23       30.72       28.81      4.29 o
   1   4  23        0.09        0.17      1.42 o
   2   4  23        9.44        4.93      1.59 o
   3   4  23        1.31       -0.68      1.57 o
   4   4  23        0.35        3.38      1.94 o
  -7   5  23        0.76        1.28      2.69 o
  -6   5  23       12.82       10.84      3.32 o
  -5   5  23        0.03       -0.98      1.04 o
  -4   5  23        1.00       -1.19      1.19 o
  -3   5  23       13.09       16.09      1.76 o
  -2   5  23        9.82       10.94      1.71 o
  -1   5  23        0.78        1.00      1.46 o
   0   5  23        4.37        6.13      1.92 o
   1   5  23        0.01        2.48      1.83 o
   2   5  23        1.31        1.27      1.85 o
   3   5  23        1.17        2.76      2.09 o
   4   5  23        0.16        2.11      2.06 o
  -6   6  23        0.05       -0.10      2.86 o
  -5   6  23        0.00        0.52      1.84 o
  -4   6  23        0.01       -1.15      1.15 o
  -3   6  23        9.22       10.74      1.72 o
  -2   6  23        8.30       14.86      3.92 o
  -1   6  23       13.67       16.36      4.65 o
   0   6  23        4.78        3.73      1.81 o
   1   6  23        4.28        1.19      1.81 o
   2   6  23        1.14        1.85      1.83 o
   3   6  23        0.36       -0.34      2.01 o
  -5   7  23        0.01        0.35      2.38 o
  -4   7  23       10.92       17.51      4.15 o
  -3   7  23        0.00       -0.50      3.21 o
  -2   7  23        6.62        3.82      1.68 o
  -1   7  23        1.72        3.17      1.65 o
   0   7  23        0.21        1.29      1.78 o
   1   7  23        2.64        1.13      1.93 o
   2   7  23        1.60        0.75      2.98 o
  -2   8  23        0.11        4.31      1.73 o
  -1   8  23        1.00        1.16      3.59 o
  -7   0  24        0.59        4.00      1.70 o
  -6   0  24        7.59       15.75      2.24 o
  -5   0  24        5.66        8.64      1.97 o
  -4   0  24        9.64        5.82      1.91 o
  -3   0  24        2.50        1.84      1.70 o
  -2   0  24       29.67       25.64      2.92 o
  -1   0  24        6.48        6.98      2.28 o
   0   0  24        5.84        2.86      2.26 o
   1   0  24        8.30        7.57      2.69 o
   2   0  24        0.31        1.39      2.67 o
   3   0  24        8.46        7.88      3.25 o
   4   0  24        0.09        0.66      3.15 o
   5   0  24        0.92        1.22      3.30 o
  -8   1  24        0.24        0.00      1.78 o
  -7   1  24        0.05       -0.70      1.60 o
  -6   1  24        2.49        0.83      1.13 o
  -5   1  24       14.07       12.29      2.72 o
  -4   1  24       15.85       17.64      1.70 o
  -3   1  24       17.44       19.01      2.84 o
  -2   1  24        0.08        0.19      1.22 o
  -1   1  24        3.42        5.39      1.72 o
   0   1  24        2.12        3.75      1.62 o
   1   1  24        2.90        1.13      1.66 o
   2   1  24        2.86        0.37      1.82 o
   3   1  24        1.44        2.85      2.14 o
   4   1  24        4.20        2.23      4.02 o
   5   1  24        5.53       11.17      2.79 o
  -8   2  24        1.88        3.01      2.14 o
  -7   2  24        6.69        8.06      2.26 o
  -6   2  24        3.15       10.84      2.43 o
  -5   2  24        1.11        2.66      0.93 o
  -4   2  24        0.72        1.99      1.41 o
  -3   2  24       15.10       15.17      1.77 o
  -2   2  24        9.44       11.99      1.70 o
  -1   2  24       20.73       22.29      2.16 o
   0   2  24        5.66        5.61      3.84 o
   1   2  24        0.27       -0.05      1.90 o
   2   2  24        3.91        4.56      2.65 o
   3   2  24        0.65       -2.04      2.18 o
   4   2  24        1.47       -1.58      2.14 o
   5   2  24        1.06        0.47      1.88 o
  -8   3  24        0.48       -1.10      2.16 o
  -7   3  24        1.05        0.41      2.22 o
  -6   3  24        1.02        0.91      1.10 o
  -5   3  24       11.03       11.60      2.18 o
  -4   3  24        7.04       10.11      1.18 o
  -3   3  24        2.55        3.27      3.14 o
  -2   3  24        1.70        0.22      1.32 o
  -1   3  24        5.04        4.71      1.60 o
   0   3  24        8.83        4.80      1.82 o
   1   3  24        0.51        1.76      1.88 o
   2   3  24        0.99       -1.76      1.76 o
   3   3  24        3.61        1.69      1.60 o
   4   3  24        2.88        0.60      1.99 o
  -7   4  24        5.97        9.12      2.86 o
  -6   4  24        0.27        1.13      2.14 o
  -5   4  24        0.18       -1.07      1.07 o
  -4   4  24        0.08       -0.33      1.20 o
  -3   4  24        0.03       -1.17      1.17 o
  -2   4  24        0.52        4.75      1.50 o
  -1   4  24        2.97        7.92      1.85 o
   0   4  24        2.21        5.98      1.49 o
   1   4  24       23.16       26.02      2.12 o
   2   4  24        0.96        0.74      1.41 o
   3   4  24        0.00       -1.20      1.47 o
   4   4  24        0.11        1.10      1.95 o
  -7   5  24        3.73       -0.46      2.67 o
  -6   5  24        1.79        3.88      2.92 o
  -5   5  24        0.98        1.50      2.00 o
  -4   5  24        2.79       -0.19      1.25 o
  -3   5  24        1.58        1.64      1.76 o
  -2   5  24        0.69        5.57      2.41 o
  -1   5  24        1.13        0.09      1.50 o
   0   5  24       15.86       15.76      2.30 o
   1   5  24        0.11        1.28      1.83 o
   2   5  24        2.16        1.34      1.88 o
   3   5  24        3.49       -0.28      2.21 o
  -6   6  24        0.25        0.27      1.98 o
  -5   6  24        0.80       -1.20      1.47 o
  -4   6  24        0.81        0.46      2.76 o
  -3   6  24        3.27        2.38      2.99 o
  -2   6  24        0.04       -1.19      1.46 o
  -1   6  24        0.57       -1.12      1.55 o
   0   6  24        2.65        6.46      4.48 o
   1   6  24        0.00        1.66      1.88 o
   2   6  24        3.45        3.77      2.13 o
  -4   7  24        3.96       16.25      4.00 o
  -3   7  24        0.02        0.44      3.03 o
  -2   7  24        0.11       -0.74      2.90 o
  -1   7  24        0.65       -1.41      2.39 o
   0   7  24        0.15        4.11      1.83 o
  -8   1  25        1.14        0.02      1.68 o
  -7   1  25        4.03        5.41      2.07 o
  -6   1  25        0.51        1.69      1.44 o
  -5   1  25        0.55        0.60      1.53 o
  -4   1  25        4.86        4.07      1.96 o
  -3   1  25        2.03       -0.33      1.29 o
  -2   1  25        0.01        0.31      1.33 o
  -1   1  25        0.18       -0.29      1.41 o
   0   1  25        1.02       -1.81      1.81 o
   1   1  25        2.88        3.33      2.16 o
   2   1  25        1.03       -1.15      1.86 o
   3   1  25        8.73        6.52      2.77 o
   4   1  25        2.09        2.84      2.34 o
  -8   2  25        0.00       -1.82      1.82 o
  -7   2  25        0.31        0.08      1.91 o
  -6   2  25        9.40       12.85      2.71 o
  -5   2  25        4.20        3.84      1.31 o
  -4   2  25        1.02        1.17      1.32 o
  -3   2  25        0.08        1.69      1.37 o
  -2   2  25        0.05        0.45      1.41 o
  -1   2  25        0.36       -0.51      1.72 o
   0   2  25        2.75        4.32      1.77 o
   1   2  25        6.75        5.41      2.47 o
   2   2  25        0.30       -1.81      1.81 o
   3   2  25        2.61        4.21      2.17 o
   4   2  25        1.02       -1.77      2.18 o
  -7   3  25        1.49        5.97      2.43 o
  -6   3  25        0.91        3.13      1.27 o
  -5   3  25        0.24        0.35      1.28 o
  -4   3  25        0.18       -1.23      1.23 o
  -3   3  25        2.05       -0.47      2.09 o
  -2   3  25        1.32        0.32      1.44 o
  -1   3  25        0.27        0.79      3.17 o
   0   3  25        5.41        7.17      2.02 o
   1   3  25        5.14        0.90      1.92 o
   2   3  25        3.22        1.26      1.97 o
   3   3  25        0.25       -1.52      1.52 o
  -7   4  25        1.17       -2.24      2.24 o
  -6   4  25        0.33        0.39      1.78 o
  -5   4  25        0.29       -0.02      1.41 o
  -4   4  25        9.97        5.84      2.86 o
  -3   4  25        0.37       -1.26      1.30 o
  -2   4  25        0.54       -0.85      1.34 o
  -1   4  25        5.00        3.15      1.34 o
   0   4  25        1.93        0.51      1.35 o
   1   4  25        0.94        2.67      1.55 o
   2   4  25        0.18       -1.38      1.40 o
   3   4  25        0.01       -0.55      1.94 o
  -6   5  25        5.11        4.62      1.28 o
  -5   5  25        0.55        0.88      1.22 o
  -4   5  25        3.13       -0.27      2.82 o
  -3   5  25        0.66        2.31      1.47 o
  -2   5  25        1.41        2.56      1.59 o
  -1   5  25        4.42        0.57      2.46 o
   0   5  25        0.00        0.72      1.71 o
   1   5  25        0.98       -0.72      1.70 o
   2   5  25        6.64        4.30      2.22 o
  -5   6  25        1.39       -2.45      2.45 o
  -4   6  25        0.48       -1.08      2.74 o
  -3   6  25        1.37        3.56      3.09 o
  -2   6  25        6.56        4.67      1.72 o
  -1   6  25        0.77       -1.45      1.51 o
   0   6  25        1.51        0.40      1.83 o
   1   6  25        0.99       -1.73      1.73 o
  -6   0  26        0.92        0.02      1.68 o
  -5   0  26       20.80       20.54      2.65 o
  -4   0  26       36.94       51.71      4.04 o
  -3   0  26       44.87       71.42      4.73 o
  -2   0  26       16.03       24.64      3.27 o
  -1   0  26        1.60       -0.99      2.38 o
   0   0  26        1.28       -0.41      2.40 o
   1   0  26        6.99        5.16      3.15 o
   2   0  26        0.00       -2.67      2.67 o
   3   0  26        5.19        2.51      3.19 o
  -7   1  26       10.15       16.85      2.59 o
  -6   1  26       14.57       24.52      3.01 o
  -5   1  26        8.90       21.05      3.85 o
  -4   1  26        0.50        0.18      1.41 o
  -3   1  26        6.13        5.72      1.88 o
  -2   1  26       34.88       35.97      2.65 o
  -1   1  26       30.26       36.24      2.76 o
   0   1  26       10.88       14.62      3.42 o
   1   1  26        6.87        8.50      2.30 o
   2   1  26        2.88        3.30      4.46 o
   3   1  26        1.31       -1.08      2.05 o
  -7   2  26        0.22        4.17      2.18 o
  -6   2  26        5.92        3.77      2.28 o
  -5   2  26       21.06       29.62      3.40 o
  -4   2  26       35.19       41.58      2.60 o
  -3   2  26       19.03       26.28      2.30 o
  -2   2  26        5.70       10.92      1.95 o
  -1   2  26        2.91        4.27      3.85 o
   0   2  26        2.80        2.27      3.37 o
   1   2  26        2.77        0.44      1.98 o
   2   2  26        9.65        4.95      2.53 o
   3   2  26        0.36        0.17      2.04 o
  -7   3  26        9.44       14.41      2.96 o
  -6   3  26        5.35        8.69      1.59 o
  -5   3  26        6.94       12.93      3.01 o
  -4   3  26        0.90       -1.08      2.35 o
  -3   3  26        3.81        1.33      1.54 o
  -2   3  26        3.07        0.92      1.63 o
  -1   3  26       10.03       14.39      2.22 o
   0   3  26       29.95       41.80      3.41 o
   1   3  26        4.45        6.20      2.24 o
   2   3  26        0.66        0.16      3.39 o
   3   3  26        0.03       -2.56      2.64 o
  -6   4  26        7.77        8.92      1.53 o
  -5   4  26        3.14        2.14      2.78 o
  -4   4  26        0.97        3.48      2.94 o
  -3   4  26       11.00       14.24      1.78 o
  -2   4  26        4.12        5.58      1.72 o
  -1   4  26        3.90        4.32      1.48 o
   0   4  26        0.10       -1.29      1.29 o
   1   4  26        0.00       -0.25      1.41 o
   2   4  26        3.54        2.26      1.64 o
  -5   5  26        0.03        2.59      2.78 o
  -4   5  26        0.12        0.39      2.78 o
  -3   5  26        2.67        7.61      3.40 o
  -2   5  26        3.61        4.79      1.67 o
  -1   5  26        2.08        4.01      1.78 o
   0   5  26        0.75        2.14      1.76 o
   1   5  26        7.61       11.57      2.46 o
  -2   6  26        1.55        8.04      3.54 o
  -6   1  27        4.33        9.08      2.34 o
  -5   1  27        1.43        2.36      1.40 o
  -4   1  27        1.36        1.71      1.52 o
  -3   1  27        6.26        9.03      1.86 o
  -2   1  27        0.28        0.08      1.61 o
  -1   1  27        1.41        1.93      1.86 o
   0   1  27       11.64       11.30      2.23 o
   1   1  27        0.16       -1.78      1.78 o
   2   1  27        0.21       -0.15      2.00 o
  -6   2  27        0.68        0.60      2.03 o
  -5   2  27        2.71        4.19      2.49 o
  -4   2  27        4.15        5.91      1.64 o
  -3   2  27        5.33        6.25      1.77 o
  -2   2  27        5.85        9.50      2.00 o
  -1   2  27        2.29        4.95      1.92 o
   0   2  27        0.24        0.22      1.83 o
   1   2  27        5.64        5.17      2.13 o
   2   2  27        5.36        5.87      2.30 o
  -6   3  27        0.82       -1.68      2.22 o
  -5   3  27        0.11        3.01      2.49 o
  -4   3  27        0.43        2.22      2.69 o
  -3   3  27        0.00       -0.49      3.51 o
  -2   3  27        1.04       -1.51      1.51 o
  -1   3  27        4.72        6.89      2.45 o
   0   3  27        7.79       13.14      2.38 o
   1   3  27        4.01        1.99      1.99 o
  -5   4  27        1.26        3.42      2.53 o
  -4   4  27       11.40       10.18      3.36 o
  -3   4  27        0.23       -0.65      1.48 o
  -2   4  27        0.51       -1.15      1.16 o
  -1   4  27        0.15       -0.46      1.21 o
   0   4  27        0.78        1.64      1.37 o
   1   4  27        2.08        2.11      2.53 o
  -3   5  27        6.19        2.42      2.92 o
  -2   5  27        2.87        3.19      1.64 o
  -5   0  28        3.34        3.40      2.05 o
  -4   0  28        0.01        0.06      2.03 o
  -3   0  28        4.32        5.80      2.51 o
  -2   0  28        6.24        5.04      2.71 o
  -1   0  28        1.09        3.56      2.71 o
   0   0  28        0.02        0.35      2.65 o
   1   0  28        7.12        6.28      3.25 o
  -5   1  28        5.95        3.95      1.41 o
  -4   1  28        3.68        0.79      1.61 o
  -3   1  28        4.42        0.01      1.58 o
  -2   1  28        0.31       -0.61      1.53 o
  -1   1  28        0.24        1.15      4.08 o
   0   1  28        0.88       -1.64      1.64 o
   1   1  28        1.75        2.59      2.01 o
  -5   2  28        1.24        1.02      2.26 o
  -4   2  28        0.01        0.34      2.37 o
  -3   2  28        0.32        2.55      1.58 o
  -2   2  28        0.02       -1.53      1.53 o
  -1   2  28        6.28        9.76      4.42 o
   0   2  28        5.96        8.16      3.14 o
   1   2  28        0.28       -0.67      2.08 o
  -4   3  28        2.18       -1.57      2.32 o
  -3   3  28        0.50        0.46      1.54 o
  -2   3  28        9.22       10.26      3.68 o
  -1   3  28        4.78        6.70      1.95 o
   0   3  28        0.11       -0.25      1.77 o
  -3   1  29        5.05        8.30      1.84 o
  -2   1  29        0.78       -1.53      1.53 o
  -1   1  29        1.38        2.44      2.87 o
  -2   2  29        4.22        4.39      4.72 o
 
